# Supplementary material for: Artesunate-Amodiaquine and Artemether-Lumefantrine Therapies and Selection of Pfcrt and Pfmdr1 Alleles in Nanoro, Burkina Faso
Source: PLoS One. 2016 Mar 31;11(3):e0151565. doi: 10.1371/journal.pone.0151565 (PMC4816516; doi:10.1371/journal.pone.0151565)
Supplement: S1 Fig — (XLSX) [file pone.0151565.s001.xlsx]

## Sheet: Pre-Treatment
num_p	numscreen	sexe_p	agec	parasite_density	hb	gameto	drug	outcome	pp	village	temp_aux	ni	r	crt_k76T	rsultatn86y	rsultaty184f	rslts_s1034c	rslts_n1042d	rslt_d1246y
ECA001	CA0003	F	4.43532	134051	11.1	0	ASAQ	NI	Yes	Nanoro	38.5	Yes	No	Sauvage	Sauvage	Sauvage	Sauvage	Sauvage	Sauvage
ECA002	CA0004	F	12.3806	47336	12.6	0	AL	R	Yes	Nanoro	38.2	No	Yes	Sauvage	Sauvage	Sauvage	Sauvage	Sauvage	Sauvage
ECA003	CA0005	M	3.69884	76208	7	0	AL	RCPA	Yes	Nanoro	39.3	No	No	Sauvage	Sauvage	Sauvage	Sauvage	Sauvage	Sauvage
ECA004	CA0006	M	0.788501	9041	6.9	0	AL	RCPA	Yes	Nanoro	40	No	No	Sauvage	Sauvage	Mutant	Sauvage	Sauvage	Sauvage
ECA005	CA0007	F	3.20055	84193	11.9	0	ASAQ	NI	Yes	Nanoro	37.6	Yes	No	Sauvage	Sauvage	Mutant	Sauvage	Sauvage	Sauvage
ECA006	CA0008	F	3.38946	101267	10	0	ASAQ	NI	Yes	Nanoro	40.1	Yes	No	Sauvage	Sauvage	Sauvage	Sauvage	Sauvage	Sauvage
ECA007	CA0009	M	0.440794	8895	10.4	0	ASAQ	RCPA	Yes	Nanoro	39.9	No	No	Mutant	Sauvage	Mutant	Sauvage	Sauvage	Sauvage
ECA008	CA0012	M	5.34155	110035	11.6	0	AL	NI	Yes	Nanoro	39	Yes	No	Mixte	Sauvage	Mutant	Sauvage	Sauvage	Sauvage
ECA009	CA0014	F	3.26352	56397	10	0	AL	NI	Yes	Nanoro	38	Yes	No	Sauvage	Sauvage	Sauvage	Sauvage	Sauvage	Sauvage
ECA010	CA0015	M	0.626968	71571	11.6	0	ASAQ	RCPA	Yes	Nanoro	40	No	No	Sauvage	Sauvage	Mutant	Sauvage	Sauvage	Sauvage
ECA011	CA0016	M	3.28816	34692	8	0	AL	NI	Yes	Nanoro	40	Yes	No	Sauvage	Sauvage	Sauvage	Sauvage	Sauvage	Sauvage
ECA012	CA0017	M	2.95688	79618	10.2	0	ASAQ	NI	Yes	Nanoro	39.1	Yes	No	Sauvage	Sauvage	Mutant	Sauvage	Sauvage	Sauvage
ECA013	CA0019	M	3.35387	176173	11.2	0	AL	NI	Yes	Nanoro	39.7	Yes	No	Sauvage	Sauvage	Mixte	Sauvage	Sauvage	Sauvage
ECA014	CA0020	M	7.70705	46789	9.2	0	ASAQ	R	Yes	Nanoro	37.8	No	Yes	Mutant	Mixte	Mutant	Sauvage	Sauvage	Sauvage
ECA015	CA0023	M	0.843258	7580	10	0	ASAQ	NI	Yes	Nanoro	38.6	Yes	No	Sauvage	Sauvage	Mutant	Sauvage	Sauvage	Sauvage
ECA016	CA0024	M	1.02943	1876	7.6	0	AL	NA	No	Nanoro	38.5	No	No	Sauvage	Mixte	Mutant	Sauvage	Sauvage	Sauvage
ECA017	CA0026	M	3.81109	41495	11.7	0	AL	R	Yes	Nanoro	38.5	No	Yes	Sauvage	Sauvage	Sauvage	Sauvage	Sauvage	Sauvage
ECA018	CA0028	M	2.57084	81348	8.9	0	AL	R	Yes	Nanoro	38.1	No	Yes	Mixte	Sauvage	Mixte	Sauvage	Sauvage	Sauvage
ECA019	CA0029	F	19.4743	13882	11.3	0	ASAQ	RCPA	Yes	Nanoro	37.8	No	No	Sauvage	Sauvage	Mutant	Sauvage	Sauvage	Sauvage
ECA020	CA0030	F	7.69062	7933	11	0	ASAQ	RCPA	Yes	Nanoro	39.6	No	No	Sauvage	Sauvage	Sauvage	Sauvage	Sauvage	Sauvage
ECA021	CA0031	F	4.1013	36896	9.6	0	AL	NI	Yes	Nanoro	37.2	Yes	No	Sauvage	Sauvage	Mutant	Sauvage	Sauvage	Sauvage
ECA022	CA0032	F	2.3655	100952	9.4	0	AL	NI	Yes	Nanoro	38.4	Yes	No	Sauvage	Sauvage	Mutant	Sauvage	Sauvage	Sauvage
ECA023	CA0033	F	3.28542	17891	10.1	0	AL	R	Yes	Nanoro	37.6	No	Yes	Sauvage	Sauvage	Sauvage	Sauvage	Sauvage	Sauvage
ECA024	CA0034	M	6.74059	86867	12.5	0	ASAQ	RCPA	Yes	Nanoro	36.8	No	No	Sauvage	Sauvage	Mutant	Sauvage	Sauvage	Sauvage
ECA025	CA0035	M	5.71937	16308	7.5	0	ASAQ	RCPA	Yes	Nanoro	39.7	No	No	Sauvage	Sauvage	Mixte	Sauvage	Sauvage	Sauvage
ECA026	CA0036	M	1.64819	45192	6	0	AL	R	Yes	Nanoro	39.2	No	Yes	Mixte	Sauvage	Mutant	Sauvage	Sauvage	Sauvage
ECA027	CA0037	M	0.898015	15168	6.3	0	AL	NI	Yes	Nanoro	40.4	Yes	No	Mutant	Mixte	Mixte	Sauvage	Sauvage	Sauvage
ECA028	CA0038	F	5.9165	42206	11.4	0	ASAQ	R	Yes	Nanoro	37.8	No	Yes	Sauvage	Sauvage	Mutant	Sauvage	Sauvage	Sauvage
ECA029	CA0039	M	1.62628	6861	6.2	0	ASAQ	NI	Yes	Nanoro	39.2	Yes	No	Mutant	Sauvage	Mutant	Sauvage	Sauvage	Sauvage
ECA030	CA0040	M	1.61807	88164	8.8	0	ASAQ	NI	Yes	Nanoro	36.2	Yes	No	Sauvage	Sauvage	Mutant	Sauvage	Sauvage	Sauvage
ECA031	CA0044	F	2.49418	49533	6.7	0	AL	NI	Yes	Nanoro	38.5	Yes	No	Sauvage	Sauvage	Mutant	Sauvage	Sauvage	Sauvage
ECA032	CA0043	F	4.96372	4930	10.4	0	AL	RCPA	Yes	Nanoro	38.9	No	No	Mutant	Mutant	Mutant	Sauvage	Sauvage	Sauvage
ECA033	CA0042	M	2.85558	9858	9.2	0	AL	NI	Yes	Nanoro	39.5	Yes	No	Sauvage	Sauvage	Mutant	Sauvage	Sauvage	Sauvage
ECA034	CA0046	F	1.66735	9018	10.4	0	AL	RCPA	Yes	Nanoro	40	No	No	Sauvage	Mutant	Mutant	Sauvage	Sauvage	Sauvage
ECA035	CA0048	M	2.68309	18444	11.2	0	ASAQ	RCPA	Yes	Nanoro	39.6	No	No	Sauvage	Sauvage	Sauvage	Sauvage	Sauvage	Sauvage
ECA036	CA0049	M	4.73101	50291	9.7	0	ASAQ	NI	Yes	Nanoro	39.1	Yes	No	Sauvage	Sauvage	Mutant	Sauvage	Sauvage	Sauvage
ECA037	CA0050	F	2.48049	90224	10.4	0	AL	R	Yes	Nanoro	39.7	No	Yes	Sauvage	Sauvage	Mixte	Sauvage	Sauvage	Sauvage
ECA038	CA0052	F	0.440794	2445	7.9	0	AL	NI	Yes	Nanoro	38.4	Yes	No	Sauvage	Sauvage	Mutant	Sauvage	Sauvage	Sauvage
ECA039	CA0053	F	2.23956	144167	7.8	0	ASAQ	R	Yes	Nanoro	39	No	Yes	Sauvage	Sauvage	Mixte	Sauvage	Sauvage	Sauvage
ECA040	CA0054	M	0.829569	40860	5.1	0	AL	NI	Yes	Nanoro	38.2	Yes	No	Sauvage	Sauvage	Mutant	Sauvage	Sauvage	Sauvage
ECA041	CA0055	F	2.35729	58038	9.3	0	ASAQ	R	Yes	Nanoro	37.5	No	Yes	Mutant	Mutant	Sauvage	Sauvage	Sauvage	Mutant
ECA042	CA0057	M	9.7358	47694	8.6	0	AL	NI	Yes	Nanoro	39	Yes	No	Mutant	Sauvage	Mutant	Sauvage	Sauvage	Sauvage
ECA043	CA0058	F	9.7358	28962	10.8	0	ASAQ	RCPA	Yes	Nanoro	38	No	No	Sauvage	Sauvage	Sauvage	Sauvage	Sauvage	Sauvage
ECA044	CA0059	F	3.73717	4473	10.3	0	AL	R	Yes	Nanoro	37.6	No	Yes	Mixte	Sauvage	Sauvage	Sauvage	Sauvage	Sauvage
ECA045	CA0060	F	1.05955	56184	6.2	0	AL	R	Yes	Nanoro	37.8	No	Yes	Sauvage	Sauvage	Mixte	Sauvage	Sauvage	Sauvage
ECA046	CA0061	M	1.0924	106583	10.4	0	AL	NI	Yes	Nanoro	38.9	Yes	No	Mixte	Mutant	Sauvage	Sauvage	Sauvage	Sauvage
ECA047	CA0065	F	5.88364	3951	9.7	0	ASAQ	RCPA	Yes	Nanoro	38.5	No	No	Sauvage	Mixte	Mixte	Sauvage	Sauvage	Sauvage
ECA048	CA0067	F	3.70431	45221	10.4	0	AL	RCPA	Yes	Nanoro	38	No	No	Sauvage	Sauvage	Mixte	Sauvage	Sauvage	Sauvage
ECA049	CA0068	M	5.1499	45446	10.7	0	ASAQ	RCPA	Yes	Nanoro	39.5	No	No	Sauvage	Sauvage	Sauvage	Sauvage	Sauvage	Sauvage
ECA050	CA0070	F	2.94593	60308	7.5	0	ASAQ	R	Yes	Nanoro	38.3	No	Yes	Sauvage	Sauvage	Mixte	Sauvage	Sauvage	Sauvage
ECA051	CA0071	M	4.51198	92288	9.7	0	ASAQ	R	Yes	Nanoro	38.4	No	Yes	Sauvage	Sauvage	Mixte	Sauvage	Sauvage	Sauvage
ECA052	CA0072	F	0.761123	42140	10.6	0	AL	RCPA	Yes	Nanoro	37.2	No	No	Sauvage	Sauvage	Mutant	Sauvage	Sauvage	Sauvage
ECA053	CA0074	F	1.71389	72069	8.1	0	ASAQ	R	Yes	Nanoro	39.7	No	Yes	Sauvage	Sauvage	Mutant	Sauvage	Sauvage	Sauvage
ECA054	CA0076	M	4.13415	71000	9.4	0	AL	NI	Yes	Nanoro	38.2	Yes	No	Mutant	Sauvage	Mutant	Sauvage	Sauvage	Sauvage
ECA055	CA0075	M	3.21424	11720	9.4	0	AL	RCPA	Yes	Nanoro	38.1	No	No	Sauvage	Sauvage	Sauvage	Sauvage	Sauvage	Sauvage
ECA056	CA0077	M	2.7488	78875	8.2	0	ASAQ	R	Yes	Nanoro	38.6	No	Yes	Sauvage	Sauvage	Sauvage	Sauvage	Sauvage	Sauvage
ECA057	CA0079	M	3.27173	32504	12.3	0	ASAQ	R	Yes	Nanoro	38.4	No	Yes	Sauvage	Sauvage	Sauvage	Sauvage	Sauvage	Sauvage
ECA058	CA0081	M	2.32444	72668	11.9	0	AL	NI	Yes	Nanoro	38.9	Yes	No	Mutant	Sauvage	Mutant	Sauvage	Sauvage	Sauvage
ECA059	CA0082	M	2.32444	52607	6.1	0	AL	NI	Yes	Nanoro	38.5	Yes	No	Mixte	Sauvage	Sauvage	Sauvage	Sauvage	Sauvage
ECA060	CA0085	M	1.22656	54485	6.5	0	ASAQ	R	Yes	Nanoro	39.1	No	Yes	Sauvage	Mixte	Mutant	Sauvage	Sauvage	Sauvage
ECA061	CA0089	M	0.977413	3310	8.2	0	ASAQ	RCPA	Yes	Nanoro	38.4	No	No	Sauvage	Sauvage	Mutant	Sauvage	Sauvage	Sauvage
ECA062	CA0094	F	5.48392	41548	10.8	0	AL	RCPA	Yes	Nanoro	38.1	No	No	Sauvage	Sauvage	Sauvage	Sauvage	Sauvage	Sauvage
ECA063	CA0096	F	0.87885	61354	9.9	0	AL	NI	Yes	Nanoro	37.7	Yes	No	Mutant	Mutant	Mutant	Sauvage	Sauvage	Sauvage
ECA064	CA0097	M	2.76797	11072	7.7	0	AL	R	Yes	Nanoro	37.3	No	Yes	Mutant	Mutant	Mutant	Sauvage	Sauvage	Sauvage
ECA065	CA0098	F	3.40589	16227	9.2	0	ASAQ	NI	Yes	Nanoro	37	Yes	No	Sauvage	Sauvage	Mutant	Sauvage	Sauvage	Sauvage
ECA066	CA0100	M	3.78371	134667	10.7	0	AL	RCPA	Yes	Nanoro	38.7	No	No	Mixte	Sauvage	Mutant	Sauvage	Sauvage	Sauvage
ECA067	CA0101	M	4.16153	77749	9.8	0	AL	RCPA	Yes	Nanoro	38.2	No	No	Mixte	Sauvage	Mutant	Sauvage	Sauvage	Sauvage
ECA068	CA0103	F	1.78234	25532	7.3	0	ASAQ	R	Yes	Nanoro	39.2	No	Yes	Sauvage	Sauvage	Mutant	Sauvage	Sauvage	Sauvage
ECA069	CA0104	M	3.18138	36561	7	0	ASAQ	NI	Yes	Nanoro	39.4	Yes	No	Sauvage	Mixte	Mutant	Sauvage	Sauvage	Sauvage
ECA070	CA0105	F	0.528405	60446	5.4	0	ASAQ	RCPA	Yes	Nanoro	39.8	No	No	Sauvage	Sauvage	Mutant	Sauvage	Sauvage	Sauvage
ECA071	CA0107	F	4.79671	47398	12.5	0	AL	NI	Yes	Nanoro	38.9	Yes	No	Mutant	Mutant	Mutant	Sauvage	Sauvage	Sauvage
ECA072	CA0111	F	11.8001	86120	10.7	0	ASAQ	RCPA	Yes	Nanoro	39.7	No	No	Mixte	Sauvage	Mutant	Sauvage	Sauvage	Sauvage
ECA073	CA0112	F	0.821355	12645	7.7	0	ASAQ	RCPA	Yes	Nanoro	38.1	No	No	Sauvage	Sauvage	Sauvage	Sauvage	Sauvage	Sauvage
ECA074	CA0114	F	4.80493	32838	9	0	AL	NI	Yes	Nanoro	39.5	Yes	No	Sauvage	Sauvage	Sauvage	Sauvage	Sauvage	Sauvage
ECA075	CA0116	F	1.74675	16637	9.8	0	ASAQ	RCPA	Yes	Nanoro	37.8	No	No	Sauvage	Sauvage	Sauvage	Sauvage	Sauvage	Sauvage
ECA076	CA0115	F	4.60506	33428	10.6	0	AL	R	Yes	Nanoro	38.1	No	Yes	Sauvage	Mutant	Mutant	Sauvage	Sauvage	Sauvage
ECA077	CA0117	M	6.01232	49398	9.7	0	ASAQ	NI	Yes	Nanoro	37.5	Yes	No	Mutant	Mixte	Mixte	Sauvage	Sauvage	Sauvage
ECA078	CA0119	F	0.906229	97119	8.8	0	ASAQ	RCPA	Yes	Nanoro	39.1	No	No	Sauvage	Sauvage	Mutant	Sauvage	Sauvage	Sauvage
ECA079	CA0120	M	2.50787	171184	10.8	0	AL	NI	Yes	Nanoro	38	Yes	No	Mutant	Sauvage	Sauvage	Sauvage	Sauvage	Sauvage
ECA080	CA0121	F	3.36208	8475	8	0	AL	NI	Yes	Nanoro	39.1	Yes	No	Sauvage	Sauvage	Mutant	Sauvage	Sauvage	Sauvage
ECA081	CA0122	F	2.34634	79195	7.7	0	ASAQ	RCPA	Yes	Nanoro	38.9	No	No	Sauvage	Sauvage	Mutant	Sauvage	Sauvage	Sauvage
ECA082	CA0124	M	3.9206	114432	11.3	0	ASAQ	RCPA	Yes	Nanoro	38.5	No	No	Mutant	Sauvage	Mutant	Sauvage	Sauvage	Sauvage
ECA083	CA0126	M	3.16769	83376	6.6	0	ASAQ	RCPA	Yes	Nanoro	39.7	No	No	Mixte	Sauvage	Sauvage	Sauvage	Sauvage	Sauvage
ECA084	CA0127	F	5.82341	2800	6.9	275	AL	R	Yes	Nanoro	38.7	No	Yes	Sauvage	Sauvage	Mixte	Sauvage	Sauvage	Sauvage
ECA085	CA0128	F	4.05476	131183	10.5	0	AL	NI	Yes	Nanoro	38.9	Yes	No	Sauvage	Mutant	Mutant	Sauvage	Sauvage	Sauvage
ECA086	CA0129	M	2.64203	31140	6.4	0	AL	R	Yes	Nanoro	38.7	No	Yes	Sauvage	Sauvage	Mixte	Sauvage	Sauvage	Sauvage
ECA087	CA0130	F	1.82341	106932	6.7	0	AL	NI	Yes	Nanoro	37.5	Yes	No	Mixte	Sauvage	Sauvage	Sauvage	Sauvage	Sauvage
ECA088	CA0131	M	5.54962	45675	8.2	0	ASAQ	RCPA	Yes	Nanoro	38.9	No	No	Mixte	Sauvage	Sauvage	Sauvage	Sauvage	Sauvage
ECA089	CA0132	M	3.83573	4520	5.8	0	AL	R	Yes	Nanoro	38.2	No	Yes	Mutant	Sauvage	Mutant	Sauvage	Sauvage	Sauvage
ECA090	CA0133	F	7.83573	41925	8.8	0	ASAQ	RCPA	Yes	Nanoro	38.9	No	No	Mutant	Mixte	Mutant	Sauvage	Sauvage	Sauvage
ECA091	CA0136	F	3.83847	55460	6.8	0	ASAQ	RCPA	Yes	Nanoro	36.5	No	No	Sauvage	Sauvage	Mutant	Sauvage	Sauvage	Sauvage
ECA092	CA0138	F	9.8371	45211	11.7	0	AL	RCPA	Yes	Nanoro	38.8	No	No	Sauvage	Sauvage	Mutant	Sauvage	Sauvage	Sauvage
ECA093	CA0137	M	3.15948	13675	8.4	0	ASAQ	RCPA	Yes	Nanoro	38.2	No	No	Mutant	Sauvage	Sauvage	Sauvage	Sauvage	Sauvage
ECA094	CA0142	F	3.54825	50300	6.5	0	ASAQ	RCPA	Yes	Nanoro	38.2	No	No	Sauvage	Sauvage	Sauvage	Sauvage	Sauvage	Sauvage
ECA095	CA0143	M	1.11978	11993	6.1	0	AL	RCPA	Yes	Nanoro	36.9	No	No	Mixte	Sauvage	Sauvage	Sauvage	Sauvage	Sauvage
ECA096	CA0144	F	4.85147	145393	9.3	0	AL	RCPA	Yes	Nanoro	38	No	No	Mutant	Mutant	Mutant	Sauvage	Sauvage	Sauvage
ECA097	CA0147	M	5.22382	25215	10.4	0	AL	RCPA	Yes	Nanoro	39	No	No	Mutant	Sauvage	Mutant	Sauvage	Sauvage	Sauvage
ECA098	CA0148	F	7.75086	16645	12.3	0	ASAQ	RCPA	Yes	Nanoro	39.1	No	No	Sauvage	Mixte	Mutant	Sauvage	Sauvage	Sauvage
ECA099	CA0149	F	5.1718	35141	11.9	0	AL	NI	Yes	Nanoro	38.2	Yes	No	Sauvage	Sauvage	Mutant	Sauvage	Sauvage	Sauvage
ECA100	CA0151	F	3.48255	19936	11.4	0	ASAQ	RCPA	Yes	Nanoro	38.7	No	No	Mutant	Sauvage	Sauvage	Sauvage	Sauvage	Sauvage
ECA101	CA0153	M	0.996578	91050	7.7	0	ASAQ	RCPA	Yes	Nanoro	37.5	No	No	Mixte	Sauvage	Mutant	Sauvage	Sauvage	Sauvage
ECA102	CA0156	M	4.87611	49047	7.9	0	ASAQ	RCPA	Yes	Nanoro	37.7	No	No	Mutant	Sauvage	Sauvage	Sauvage	Sauvage	Sauvage
ECA103	CA0157	M	3.38398	53561	6.8	0	AL	NI	Yes	Nanoro	37	Yes	No	Mixte	Sauvage	Mutant	Sauvage	Sauvage	Sauvage
ECA104	CA0158	M	1.013	18423	7.7	0	ASAQ	RCPA	Yes	Nanoro	36.8	No	No	Mixte	Sauvage	Sauvage	Sauvage	Sauvage	Sauvage
ECA105	CA0159	M	5.87817	32979	11.4	0	AL	RCPA	Yes	Nanoro	38.9	No	No	Mutant	Sauvage	Mutant	Sauvage	Sauvage	Sauvage
ECA106	CA0160	F	1.02396	94545	7	0	ASAQ	RCPA	Yes	Nanoro	37.5	No	No	Mutant	Mutant	Mutant	Sauvage	Sauvage	Mutant
ECA107	CA0161	M	13.41	30750	12.4	0	ASAQ	RCPA	Yes	Nanoro	39.1	No	No	Mutant	Sauvage	Mutant	Sauvage	Sauvage	Sauvage
ECA108	CA0162	F	1.15811	122393	8.2	0	AL	RCPA	Yes	Nanoro	39.8	No	No	Mutant	Sauvage	Sauvage	Sauvage	Sauvage	Sauvage
ECA109	CA0166	M	2.59274	55265	9.6	0	AL	RCPA	Yes	Nanoro	38.4	No	No	Mutant	Sauvage	Sauvage	Sauvage	Sauvage	Sauvage
ECA110	CA0167	M	2.7269	56559	6.4	0	ASAQ	RCPA	Yes	Nanoro	40.1	No	No	Sauvage	Sauvage	Sauvage	Sauvage	Sauvage	Sauvage
ECA111	CA0168	F	6.97331	79200	11.2	0	AL	RCPA	Yes	Nanoro	38.8	No	No	Sauvage	Sauvage	Mixte	Sauvage	Sauvage	Sauvage
ECA112	CA0169	M	2.4668	14920	5.4	0	ASAQ	RCPA	Yes	Nanoro	38	No	No	Sauvage	Sauvage	Sauvage	Sauvage	Sauvage	Sauvage
ECA113	CA0170	M	7.89322	33567	10	0	AL	RCPA	Yes	Nanoro	39.1	No	No	Sauvage	Sauvage	Sauvage	Sauvage	Sauvage	Sauvage
ECA114	CA0172	F	0.928131	175968	6	0	AL	RCPA	Yes	Nanoro	38.8	No	No	Sauvage	Sauvage	Mixte	Sauvage	Sauvage	Sauvage
ECA115	CA0173	M	5.89459	30454	12.9	0	AL	RCPA	Yes	Nanoro	39.6	No	No	Mutant	Mixte	Sauvage	Sauvage	Sauvage	Mixte
ECA116	CA0174	M	5.89459	3059	7.9	0	ASAQ	RCPA	Yes	Nanoro	37	No	No		Sauvage	Mutant	Sauvage	Sauvage	Sauvage
ECA117	CA0176	M	3.8987	25688	9.9	0	AL	RCPA	Yes	Nanoro	36.5	No	No	Sauvage	Mutant	Mutant	Sauvage	Sauvage	Sauvage
ECA118	CA0177	M	6.41752	78949	11.5	0	AL	RCPA	Yes	Nanoro	38.3	No	No	Sauvage	Sauvage	Sauvage	Sauvage	Sauvage	Sauvage
ECA119	CA0178	F	3.90144	15330	7.4	0	ASAQ	RCPA	Yes	Nanoro	37.8	No	No	Sauvage	Sauvage	Mutant	Sauvage	Sauvage	Sauvage
ECA120	CA0180	F	5.90007	35231	10.5	0	ASAQ	RCPA	Yes	Nanoro	38.6	No	No	Sauvage	Sauvage	Mutant	Sauvage	Sauvage	Sauvage
ECA121	CA0183	M	2.63107	13367	8.2	0	AL	RCPA	Yes	Nanoro	38.5	No	No	Mutant	Mutant	Mutant	Sauvage	Sauvage	Sauvage
ECA122	CA0184	M	4.9117	51643	10	0	ASAQ	RCPA	Yes	Nanoro	37.6	No	No	Mutant	Mixte	Mixte	Sauvage	Sauvage	Sauvage
ECA123	CA0185	M	3.16496	129000	7.4	0	AL	RCPA	Yes	Nanoro	39.6	No	No	Sauvage	Sauvage	Mutant	Sauvage	Sauvage	Sauvage
ECA124	CA0186	F	3.54004	151750	9.4	0	ASAQ	RCPA	Yes	Nanoro	39.6	No	No	Sauvage	Mutant	Sauvage	Sauvage	Sauvage	Sauvage
ECA125	CA0187	M	11.9151	26399	12.2	0	AL	RCPA	Yes	Nanoro	38	No	No	Sauvage	Mixte	Mixte	Sauvage	Sauvage	Sauvage
ECA126	CA0188	F	6.20397	38576	8.6	0	AL	RCPA	Yes	Nanoro	38.5	No	No	Sauvage	Sauvage	Sauvage	Sauvage	Sauvage	Sauvage
ECA127	CA0189	M	1.16632	20483	8	0	AL	R	Yes	Nanoro	38.6	No	Yes	Sauvage	Sauvage	Sauvage	Sauvage	Sauvage	Sauvage
ECA128	CA0190	F	6.93498	64767	9.9	0	ASAQ	RCPA	Yes	Nanoro	37.9	No	No	Sauvage	Sauvage	Sauvage	Sauvage	Sauvage	Sauvage
ECA129	CA0192	M	3.93703	50862	10.5	0	AL	R	Yes	Nanoro	38.5	No	Yes	Sauvage	Sauvage	Mixte	Sauvage	Sauvage	Sauvage
ECA130	CA0193	M	5.93566	78595	6	0	ASAQ	RCPA	Yes	Nanoro	39.6	No	No	Sauvage	Sauvage	Mixte	Sauvage	Sauvage	Sauvage
ECA131	CA0194	M	9.93566	11203	12.2	0	ASAQ	RCPA	Yes	Nanoro	38.7	No	No	Sauvage	Sauvage	Sauvage	Sauvage	Sauvage	Sauvage
ECA132	CA0197	F	3.44422	64500	8.1	0	ASAQ	RCPA	Yes	Nanoro	39.1	No	No	Mutant	Sauvage	Mixte	Sauvage	Sauvage	Sauvage
ECA133	CA0199	F	5.82067	77374	6.3	0	AL	RCPA	Yes	Nanoro	40	No	No	Sauvage	Sauvage	Sauvage	Sauvage	Sauvage	Sauvage
ECA134	CA0202	M	5.20192	20536	8.1	0	ASAQ	RCPA	Yes	Nanoro	39.1	No	No	Sauvage	Sauvage	Sauvage	Sauvage	Sauvage	Sauvage
ECA135	CA0203	F	4.27652	126488	9.3	0	ASAQ	RCPA	Yes	Nanoro	39.6	No	No	Sauvage	Sauvage	Sauvage	Sauvage	Sauvage	Sauvage
ECA136	CA0205	F	12.9582	33242	11.8	0	AL	RCPA	Yes	Nanoro	36.7	No	No	Sauvage	Sauvage	Mutant	Sauvage	Sauvage	Sauvage
ECA137	CA0207	M	1.65914	43814	6.7	0	AL	RCPA	Yes	Nanoro	36.8	No	No	Mixte	Mixte	Mutant	Sauvage	Sauvage	Sauvage
ECA138	CA0209	F	1.08966	8902	10.3	0	ASAQ	RCPA	Yes	Nanoro	38.6	No	No	Mutant	Sauvage	Mutant	Sauvage	Sauvage	Sauvage
ECA139	CA0210	F	5.98494	4670	10.3	0	ASAQ	RCPA	Yes	Nanoro	37.4	No	No	Sauvage	Sauvage	Sauvage	Sauvage	Sauvage	Sauvage
ECA140	CA0211	M	3.40315	17697	7.9	0	AL	RCPA	Yes	Nanoro	39.6	No	No	Sauvage	Sauvage	Mixte	Sauvage	Sauvage	Sauvage
ECA141	CA0212	M	14.9897	19116	13.9	0	AL	RCPA	Yes	Nanoro	37.8	No	No	Sauvage	Sauvage	Sauvage	Sauvage	Sauvage	Sauvage
ECA142	CA0217	F	14.9979	31921	13.2	0	AL	RCPA	Yes	Nanoro	39.5	No	No	Sauvage	Mixte	Mixte	Sauvage	Sauvage	Sauvage
ECA143	CA0221	M	10.0123	2261	13.6	0	AL	RCPA	Yes	Nanoro	36.1	No	No	Mutant	Sauvage	Sauvage	Sauvage	Sauvage	Sauvage
ECA144	CA0222	F	5.25394	195200	11.7	0	ASAQ	RCPA	Yes	Nanoro	36.9	No	No	Mutant	Mutant	Mutant	Sauvage	Sauvage	Sauvage
ECA145	CA0225	M	11.0253	7332	12	0	ASAQ	RCPA	Yes	Nanoro	38.6	No	No	Mixte	Mutant	Mutant	Sauvage	Sauvage	Sauvage
ECA146	CA0226	M	9.02396	13118	11.5	0	AL	RCPA	Yes	Nanoro	38.6	No	No	Sauvage	Sauvage	Sauvage	Sauvage	Sauvage	Sauvage
ECA147	CA0227	M	2.02327	15504	6.6	125	AL	RCPA	Yes	Nanoro	37.6	No	No	Sauvage	Sauvage	Sauvage	Sauvage	Sauvage	Sauvage
ECA148	CA0228	M	13.0267	20135	13	0	ASAQ	RCPA	Yes	Nanoro	37.9	No	No	Sauvage	Sauvage	Mutant	Sauvage	Sauvage	Sauvage
ECA149	CA0230	M	5.16632	2654	11.5	0	ASAQ	RCPA	Yes	Nanoro	38.3	No	No	Mixte	Sauvage	Mutant	Sauvage	Sauvage	Sauvage
ECA150	CA0234	M	1.26215	2290	9.7	0	AL	RCPA	Yes	Nanoro	37	No	No	Sauvage	Sauvage	Sauvage	Sauvage	Sauvage	Sauvage
ECA151	CA0236	M	3.03354	17512	10.1	0	ASAQ	RCPA	Yes	Nanoro	39.4	No	No	Sauvage	Sauvage	Mutant	Sauvage	Sauvage	Sauvage
ECA152	CA0241	M	3.04723	15900	10.5	0	ASAQ	RCPA	Yes	Nanoro	39.3	No	No	Sauvage	Sauvage	Mutant	Sauvage	Sauvage	Sauvage
ECA153	CA0244	F	4.32307	150000	10.1	0	AL	NI	Yes	Nanoro	39.4	Yes	No	Sauvage	Sauvage	Mutant	Sauvage	Sauvage	Sauvage
ECA154	CA0248	F	10.0698	2038		0	ASAQ	RCPA	Yes	Nanoro	38.5	No	No	Sauvage	Mixte	Mixte	Sauvage	Sauvage	Sauvage
ECA155	CA0250	M	3.08556	10174	7.6	0	ASAQ	RCPA	Yes	Nanoro	37.4	No	No	Sauvage	Sauvage	Mixte	Sauvage	Sauvage	Sauvage
ECA156	CA0253	M	5.45927	86220	12.1	0	AL	RCPA	Yes	Nanoro	38.9	No	No	Mixte	Sauvage	Mutant	Sauvage	Sauvage	Sauvage
ECA157	CA0255	F	4.67899	4106	9.3	0	AL	RCPA	Yes	Nanoro	38.5	No	No	Mixte	Sauvage	Mutant	Sauvage	Sauvage	Sauvage
ECA158	CA0256	M	22.1191	8608	15.1	0	ASAQ	RCPA	Yes	Nanoro	36.8	No	No	Mutant	Mutant	Mutant	Sauvage	Sauvage	Sauvage
ECA159	CA0257	M	1.25667	30323	8.5	0	ASAQ	RCPA	Yes	Nanoro	39.4	No	No	Sauvage	Sauvage	Sauvage	Sauvage	Sauvage	Sauvage
ECA160	CA0264	M	3.2334	184500	10.6	0	AL	RCPA	Yes	Nanoro	38.2	No	No	Sauvage	Sauvage	Mutant	Sauvage	Sauvage	Sauvage
ECA161	CA0265	M	0.832307	18868	5.7	0	ASAQ	RCPA	Yes	Nanoro	37.7	No	No	Sauvage	Sauvage	Mutant	Sauvage	Sauvage	Sauvage
ECA162	CA0269	F	4.17796	168000	11	0	ASAQ	RCPA	Yes	Nanoro	38.9	No	No	Sauvage	Mutant	Mutant	Sauvage	Sauvage	Sauvage
ECA163	CA0270	F	2.59822	16436	5.9	0	ASAQ	R	Yes	Nanoro	38.2	No	Yes	Mutant	Sauvage	Sauvage	Sauvage	Sauvage	Sauvage
ECA164	CA0272	M	3.19781	101250	9.5	0	ASAQ	RCPA	Yes	Nanoro	39.6	No	No	Mutant	Sauvage	Mixte	Sauvage	Sauvage	Sauvage
ECA165	CA0277	M	3.07734	86250	5.1	0	AL	RCPA	Yes	Nanoro	38.1	No	No	Sauvage	Sauvage	Mixte	Sauvage	Sauvage	Sauvage
ECA166	CA0278	F	0.561259	35502	5.6	0	ASAQ	RCPA	Yes	Nanoro	37.7	No	No	Sauvage	Sauvage	Mixte	Sauvage	Sauvage	Sauvage
ECA167	CA0288	M	8.2245	2218	12	0	ASAQ	RCPA	Yes	Nanoro	38.1	No	No	Sauvage	Sauvage	Sauvage	Sauvage	Sauvage	Sauvage
ECA168	CA0292	F	1.74127	4340	7.3	0	ASAQ	NA	No	Nanoro	37.7	No		Mixte	Sauvage	Sauvage	Sauvage	Sauvage	Sauvage
ECA169	CA0315	F	12.3231	5197	12.9	0	AL	RCPA	Yes	Nanoro	38.5	No	No	Sauvage	Sauvage	Mixte	Sauvage	Sauvage	Sauvage
ECA170	CA0326	F	2.36824	13250	9.7	0	AL	RCPA	Yes	Nanoro	37.7	No	No	Mutant	Mixte	Mixte	Sauvage	Sauvage	Sauvage
ECA171	CA0330	F	2.75428	8854	10.5	42	AL	RCPA	Yes	Nanoro	37.5	No	No	Mixte	Mixte	Mixte	Sauvage	Sauvage	Sauvage
ECA172	CA0351	F	12.4572	173417	12.3	0	ASAQ	RCPA	Yes	Nanoro	40.4	No	No	Sauvage	Sauvage	Sauvage	Sauvage	Sauvage	Sauvage
ECA173	CA0359	M	5.4757	196825	9.3	0	AL	NI	Yes	Nanoro	41	Yes	No	Sauvage	Sauvage	Sauvage	Sauvage	Sauvage	Sauvage
ECA174	CA0372	F	7.58932	88152	11.9	0	ASAQ	RCPA	Yes	Nanoro	37.9	No	No	Sauvage	Sauvage	Mutant	Sauvage	Sauvage	Sauvage
ECA175	CA0374	M	5.45927	82945	11.5	0	AL	NI	Yes	Nanoro	35.6	Yes	No	Sauvage	Sauvage	Mutant	Sauvage	Sauvage	Sauvage
ECA176	CA0375	F	2.89391	39501		0	AL	R	Yes	Nanoro	37.9	No	Yes	Sauvage	Sauvage	Mutant	Sauvage	Sauvage	Sauvage
ECA177	CA0377	M	5.51129	50416	12.9	0	AL	NI	Yes	Nanoro	38.7	Yes	No	Sauvage	Sauvage	Mutant	Sauvage	Sauvage	Sauvage
ECA178	CA0379	M	16.7556	11254	12.5	0	AL	RCPA	Yes	Nanoro	38.1	No	No	Sauvage	Sauvage	Mixte	Sauvage	Sauvage	Sauvage
ECA179	CA0380	M	12.3723	6869	11.7	0	AL	R	Yes	Nanoro	38.3	No	Yes	Sauvage	Mixte	Mixte	Sauvage	Sauvage	Sauvage
ECA180	CA0384	M	4.90075	18652	11.5	0	ASAQ	NI	Yes	Nanoro	37.8	Yes	No	Sauvage	Sauvage	Sauvage	Sauvage	Sauvage	Sauvage
ECA181	CA0385	M	4.06571	199500	9.3	0	ASAQ	RCPA	Yes	Nanoro	37	No	No	Sauvage	Sauvage	Mutant	Sauvage	Sauvage	Sauvage
ECA182	CA0386	F	15.5346	17402	13.1	0	AL	R	Yes	Nanoro	38.2	No	Yes	Sauvage	Sauvage	Mixte	Sauvage	Sauvage	Sauvage
ECA183	CA0388	F	9.03765	30818	12.2	0	ASAQ	RCPA	Yes	Nanoro	38.4	No	No	Sauvage	Sauvage	Mutant	Sauvage	Sauvage	Sauvage
ECA184	CA0394	F	2.00684	17906	7	0	AL	RCPA	Yes	Nanoro	38.4	No	No	Mutant	Sauvage	Mutant	Sauvage	Sauvage	Sauvage
ECA185	CA0395	F	2.5462	185000	9.3	0	AL	RCPA	Yes	Nanoro	37.4	No	No	Mutant	Sauvage	Sauvage	Sauvage	Sauvage	Sauvage
ECA186	CA0397	F	2.08624	68800	7.8	0	ASAQ	NA	No	Nanoro	38	No		Sauvage	Mixte	Mixte	Sauvage	Sauvage	Sauvage
ECA187	CA0399	M	3.69062	90235	11	0	ASAQ	RCPA	Yes	Nanoro	38.3	No	No	Sauvage	Sauvage	Mixte	Sauvage	Sauvage	Sauvage
ECA188	CA0400	F	8.564	63006	11.4	0	AL	R	Yes	Nanoro	39.1	No	Yes	Sauvage	Mutant	Mutant	Sauvage	Sauvage	Sauvage
ECA189	CA0403	M	18.5626	33311	17.6	0	AL	NA	No	Nanoro	37.4	No	No	Sauvage	Sauvage	Sauvage	Sauvage	Sauvage	Sauvage
ECA190	CA0404	M	10.2341	60910	11.1	0	AL	RCPA	Yes	Nanoro	38.8	No	No	Sauvage	Sauvage	Sauvage	Sauvage	Sauvage	Sauvage
ECA191	CA0406	F	17.64	6921	12.2	0	AL	NI	Yes	Nanoro	37.2	Yes	No	Mutant	Sauvage	Sauvage	Sauvage	Sauvage	Sauvage
ECA192	CA0407	F	4.68994	131506	10.8	0	ASAQ	NI	Yes	Nanoro	37.2	Yes	No	Sauvage	Sauvage	Mutant	Sauvage	Sauvage	Sauvage
ECA193	CA0408	F	7.4141	147500	8.9	0	ASAQ	RCPA	Yes	Nanoro	38.6	No	No	Sauvage	Sauvage	Sauvage	Sauvage	Sauvage	Sauvage
ECA194	CA0409	F	3.54004	158250	11	0	ASAQ	RCPA	Yes	Nanoro	38.2	No	No	Sauvage	Sauvage	Mutant	Sauvage	Sauvage	Sauvage
ECA195	CA0410	F	2.57084	4173	10.2	0	ASAQ	R	Yes	Nanoro	39.5	No	Yes	Sauvage	Sauvage	Sauvage	Sauvage	Sauvage	Sauvage
ECA196	CA0411	M	5.19644	45586	10.8	0	ASAQ	RCPA	Yes	Nanoro	39.1	No	No	Mixte	Sauvage	Mutant	Sauvage	Sauvage	Sauvage
ECA197	CA0413	M	2.89665	118500	8.5	47	ASAQ	NI	Yes	Nanoro	37.8	Yes	No	Mutant	Sauvage	Mixte	Sauvage	Sauvage	Sauvage
ECA198	CA0414	M	1.34155	88677	7	0	AL	R	Yes	Nanoro	38.4	No	Yes	Sauvage	Sauvage	Mixte	Sauvage	Sauvage	Sauvage
ECA199	CA0415	M	3.85216	61816	10	0	AL	RCPA	Yes	Nanoro	38.3	No	No	Sauvage	Sauvage	Mutant	Sauvage	Sauvage	Sauvage
ECA200	CA0420	F	26.6256	1941	13.4	0	AL	NA	No	Nanoro	37.8	No	No	Mixte	Sauvage	Mutant	Sauvage	Sauvage	Sauvage
ECA201	CA0421	F	0.799452	73567	7.5	0	ASAQ	RCPA	Yes	Nanoro	39.5	No	No	Sauvage	Sauvage	Sauvage	Sauvage	Sauvage	Sauvage
ECA202	CA0422	M	8.0219	141250	11	0	ASAQ	RCPA	Yes	Nanoro	38.5	No	No	Mixte	Sauvage	Sauvage	Sauvage	Sauvage	Sauvage
ECA203	CA0424	F	15.6386	42373	13	0	AL	RCPA	Yes	Nanoro	40.5	No	No	Sauvage	Sauvage	Mutant	Sauvage	Sauvage	Sauvage
ECA204	CA0425	M	7.6386	116186	11	0	ASAQ	RCPA	Yes	Nanoro	38.5	No	No	Mutant	Sauvage	Mutant	Sauvage	Sauvage	Sauvage
ECA205	CA0426	M	19.6413	17767	11.5	0	AL	RCPA	Yes	Nanoro	37.5	No	No	Sauvage	Sauvage	Mixte	Sauvage	Sauvage	Sauvage
ECA206	CA0428	M	5.4319	36298	8.7	0	AL	R	Yes	Nanoro	37.8	No	Yes	Sauvage	Sauvage	Mixte	Sauvage	Sauvage	Sauvage
ECA207	CA0429	F	4.64613	84360	10.9	160	AL	RCPA	Yes	Nanoro	37.9	No	No	Sauvage	Sauvage	Sauvage	Sauvage	Sauvage	Sauvage
ECA208	CA0430	M	3.77276	52560	8.3	0	ASAQ	R	Yes	Nanoro	37.1	No	Yes	Sauvage	Sauvage	Sauvage	Sauvage	Sauvage	Sauvage
ECA209	CA0431	M	2.30801	175000	8.9	0	AL	NI	Yes	Nanoro	36.9	Yes	No	Sauvage	Sauvage	Sauvage	Sauvage	Sauvage	Sauvage
ECA210	CA0432	F	4.19165	102190	9.1	1240	AL	R	Yes	Nanoro	37.4	No	Yes	Sauvage	Sauvage	Sauvage	Sauvage	Sauvage	Sauvage
ECA211	CA0433	F	4.64613	53768	11	0	ASAQ	RCPA	Yes	Nanoro	37.9	No	No	Sauvage	Sauvage	Mutant	Sauvage	Sauvage	Sauvage
ECA212	CA0436	M	8.65708	15691	12.9	0	ASAQ	RCPA	Yes	Nanoro	37.9	No	No	Sauvage	Sauvage	Sauvage	Sauvage	Sauvage	Sauvage
ECA213	CA0437	M	24.6571	4644	16.8	0	AL	RCPA	Yes	Nanoro	36	No	No	Sauvage	Sauvage	Mutant	Sauvage	Sauvage	Sauvage
ECA214	CA0438	F	0.766598	72958	8.1	0	AL	R	Yes	Nanoro	37.1	No	Yes	Sauvage	Sauvage	Sauvage	Sauvage	Sauvage	Sauvage
ECA215	CA0439	M	0.793977	37158	6.6	0	ASAQ	RCPA	Yes	Nanoro	39.1	No	No	Sauvage	Sauvage	Mutant	Sauvage	Sauvage	Sauvage
ECA216	CA0441	F	9.67556	29360	12.4	0	AL	NI	Yes	Nanoro	38.5	Yes	No	Mutant	Sauvage	Mixte	Sauvage	Sauvage	Sauvage
ECA217	CA0444	M	5.67556	121083	11.7	0	ASAQ	NI	Yes	Nanoro	38	Yes	No	Mutant	Sauvage	Mutant	Sauvage	Sauvage	Sauvage
ECA218	CA0445	F	0.752909	180225	9.1	0	AL	NI	Yes	Nanoro	38.2	Yes	No	Mutant	Sauvage	Mutant	Sauvage	Sauvage	Sauvage
ECA219	CA0446	F	0.928131	57745	8.9	0	ASAQ	R	Yes	Nanoro	37.8	No	Yes	Mutant	Sauvage	Sauvage	Sauvage	Sauvage	Sauvage
ECA220	CA0447	M	1.87543	19723	8.7	0	ASAQ	R	Yes	Nanoro	37.4	No	Yes	Sauvage	Mixte	Mutant	Sauvage	Sauvage	Sauvage
ECA221	CA0448	F	7.68241	49587	10.4	0	ASAQ	RCPA	Yes	Nanoro	37.4	No	No	Mixte	Sauvage	Sauvage	Sauvage	Sauvage	Sauvage
ECA222	CA0449	F	3.96441	61802	9.8	0	ASAQ	RCPA	Yes	Nanoro	38.7	No	No	Mutant	Sauvage	Sauvage	Sauvage	Sauvage	Sauvage
ECA223	CA0451	F	5.69473	23342	8.4	233	ASAQ	RCPA	Yes	Nanoro	38	No	No	Sauvage	Sauvage	Mutant	Sauvage	Sauvage	Sauvage
ECA224	CA0453	M	4.69541	77304	8.4	0	ASAQ	RCPA	Yes	Nanoro	37.8	No	No	Mutant	Mutant	Mutant	Sauvage	Sauvage	Sauvage
ECA225	CA0455	M	0.443532	28129	6.4	16	ASAQ	NI	Yes	Nanoro	37.9	Yes	No	Sauvage	Sauvage	Sauvage	Sauvage	Sauvage	Sauvage
ECA226	CA0456	F	3.53457	198250	11.8	0	AL	RCPA	Yes	Nanoro	37.7	No	No	Sauvage	Sauvage	Sauvage	Sauvage	Sauvage	Sauvage
ECA227	CA0457	M	1.68652	17194	10.4	0	ASAQ	RCPA	Yes	Nanoro	38.9	No	No	Mutant	Sauvage	Sauvage	Sauvage	Sauvage	Sauvage
ECA228	CA0458	F	1.78234	35536	8.7	0	AL	RCPA	Yes	Nanoro	38.6	No	No	Sauvage	Mutant	Mutant	Sauvage	Sauvage	Sauvage
ECA229	CA0460	F	5.97947	9281	11.2	0	AL	RCPA	Yes	Nanoro	37.9	No	No	Mutant	Sauvage	Mixte	Sauvage	Sauvage	Sauvage
ECA230	CA0461	F	1.40999	41199	7.5	0	AL	NI	Yes	Nanoro	37.9	Yes	No	Sauvage	Sauvage	Sauvage	Sauvage	Sauvage	Sauvage
ECA231	CA0462	M	3.55921	99074	8.6	48	ASAQ	NI	Yes	Nanoro	39.4	Yes	No	Sauvage	Mutant	Sauvage	Sauvage	Sauvage	Sauvage
ECA232	CA0465	M	0.495551	15182	6.4	0	AL	R	Yes	Nanoro	36.7	No	Yes	Mixte	Sauvage	Sauvage	Sauvage	Sauvage	Sauvage
ECA233	CA0468	M	3.55099	72947	7.2	0	AL	RCPA	Yes	Nanoro	38.3	No	No	Sauvage	Sauvage	Mutant	Sauvage	Sauvage	Sauvage
ECA234	CA0470	M	3.28816	15852	10.3	0	ASAQ	RCPA	Yes	Nanoro	38.2	No	No	Mutant	Sauvage	Sauvage	Sauvage	Sauvage	Sauvage
ECA235	CA0472	M	3.72074	91400	9.2	0	AL	NI	Yes	Nanoro	37.8	Yes	No	Sauvage	Sauvage	Sauvage	Sauvage	Sauvage	Sauvage
ECA236	CA0473	M	4.36687	59138	7.4	0	ASAQ	NI	Yes	Nanoro	38.7	Yes	No	Mutant	Sauvage	Mutant	Sauvage	Sauvage	Sauvage
ECA237	CA0475	M	0.514716	4150	6.5	16	AL	NI	Yes	Nanoro	38	Yes	No	Sauvage	Sauvage	Mixte	Sauvage	Sauvage	Sauvage
ECA238	CA0477	M	0.714579	4272	7.3	0	AL	NI	Yes	Nanoro	38.5	Yes	No	Mutant	Sauvage	Mixte	Sauvage	Sauvage	Sauvage
ECA239	CA0479	F	1.40178	29370	7.9	0	AL	R	Yes	Nanoro	38	No	Yes	Sauvage	Mutant	Sauvage	Sauvage	Sauvage	Sauvage
ECA240	CA0482	M	1.56057	94234	11.7	0	ASAQ	NI	Yes	Nanoro	39.9	Yes	No	Sauvage	Sauvage	Sauvage	Sauvage	Sauvage	Sauvage
ECA241	CA0484	F	6.73785	7093	8	64	ASAQ	RCPA	Yes	Nanoro	38.5	No	No	Mutant	Sauvage	Mixte	Sauvage	Sauvage	Sauvage
ECA242	CA0486	F	4.73922	97608	6.8	0	ASAQ	RCPA	Yes	Nanoro	37.3	No	No	Sauvage	Sauvage	Mutant	Sauvage	Sauvage	Sauvage
ECA243	CA0487	M	2.09172	78215	10.7	0	AL	NI	Yes	Nanoro	39.3	Yes	No	Mixte	Mixte	Mutant	Sauvage	Sauvage	Sauvage
ECA244	CA0491	F	4.7447	153267	9.3	0	ASAQ	R	Yes	Nanoro	40.4	No	Yes	Sauvage	Sauvage	Sauvage	Sauvage	Sauvage	Sauvage
ECA245	CA0493	F	4.6078	152500	9	0	AL	NI	Yes	Nanoro	36.8	Yes	No	Mixte	Mixte	Sauvage	Sauvage	Sauvage	Sauvage
ECA246	CA0494	M	1.20465	74749	6.4	0	AL	RCPA	Yes	Nanoro	37.8	No	No	Sauvage	Sauvage	Sauvage	Sauvage	Sauvage	Sauvage
ECA247	CA0496	F	1.0486	122577	9.3	0	AL	NI	Yes	Nanoro	39.6	Yes	No	Sauvage	Sauvage	Mutant	Sauvage	Sauvage	Sauvage
ECA248	CA0497	M	1.93018	72833	7.2	0	AL	NI	Yes	Nanoro	38.7	Yes	No	Sauvage	Sauvage	Mutant	Sauvage	Sauvage	Sauvage
ECA249	CA0500	F	0.410678	143750	6.6	1007	AL	RCPA	Yes	Nanoro	36.2	No	No	Mixte	Sauvage	Mixte	Sauvage	Sauvage	Sauvage
ECA250	CA0501	M	5.14716	68473	9.7	0	ASAQ	RCPA	Yes	Nanoro	38.1	No	No	Sauvage	Sauvage	Sauvage	Sauvage	Sauvage	Sauvage
ECA251	CA0502	F	4.29295	106250	11.4	0	AL	RCPA	Yes	Nanoro	37.5	No	No	Sauvage	Sauvage	Mutant	Sauvage	Sauvage	Sauvage
ECA252	CA0504	M	4.76112	107691	9.5	0	ASAQ	RCPA	Yes	Nanoro	38	No	No	Mixte	Mixte	Mutant	Sauvage	Sauvage	Sauvage
ECA253	CA0507	M	3.20055	25660	11.4	0	ASAQ	NI	Yes	Nanoro	37.4	Yes	No	Mixte	Sauvage	Sauvage	Sauvage	Sauvage	Sauvage
ECA254	CA0508	F	1.72758	17335	7.7	0	ASAQ	R	Yes	Nanoro	38.6	No	Yes	Sauvage	Mixte	Sauvage	Sauvage	Sauvage	Sauvage
ECA255	CA0509	M	5.76318	145800	5.8	0	ASAQ	R	Yes	Nanoro	38	No	Yes	Mixte	Sauvage	Sauvage	Sauvage	Sauvage	Sauvage
ECA256	CA0510	M	0.563997	41250	8.3	0	AL	RCPA	Yes	Nanoro	37.5	No	No	Sauvage	Mutant	Mutant	Sauvage	Sauvage	Sauvage
ECA257	CA0513	F	3.7755	42350	9.6	0	ASAQ	RCPA	Yes	Nanoro	37.3	No	No	Sauvage	Sauvage	Mixte	Sauvage	Sauvage	Sauvage
ECA258	CA0514	M	4.77755	14676	7.5	313	AL	NI	Yes	Nanoro	38.3	Yes	No	Sauvage	Sauvage	Mutant	Sauvage	Sauvage	Sauvage
ECA259	CA0515	F	8.77755	91738	11.4	0	AL	R	Yes	Nanoro	37.7	No	Yes	Mixte	Sauvage	Sauvage	Sauvage	Sauvage	Sauvage
ECA260	CA0518	F	4.47365	9655	5.9	0	ASAQ	RCPA	Yes	Nanoro	37.6	No	No	Mutant	Mixte	Mutant	Sauvage	Sauvage	Sauvage
ECA261	CA0519	F	0.783025	86714	6.8	0	ASAQ	R	Yes	Nanoro	38.4	No	Yes	Mixte	Sauvage	Sauvage	Sauvage	Sauvage	Sauvage
ECA262	CA0522	M	4.78303	62158	11.4	0	ASAQ	RCPA	Yes	Nanoro	38.7	No	No	Mutant	Mutant	Mutant	Sauvage	Sauvage	Sauvage
ECA263	CA0527	F	0.353183	9149	7.9	0	AL	RCPA	Yes	Nanoro	37.4	No	No	Sauvage	Sauvage	Mutant	Sauvage	Sauvage	Sauvage
ECA264	CA0528	M	5.8809	8103	9.4	0	AL	NI	Yes	Nanoro	38.9	Yes	No	Mixte	Sauvage	Sauvage	Sauvage	Sauvage	Sauvage
ECA265	CA0529	M	4.66804	98220	8.4	0	ASAQ	RCPA	Yes	Nanoro	38.4	No	No	Sauvage	Sauvage	Mutant	Sauvage	Sauvage	Sauvage
ECA266	CA0530	F	3.80287	192850	9.5	0	AL	NA	No	Nanoro	38.9	No	No	Mixte	Sauvage	Mutant	Sauvage	Sauvage	Sauvage
ECA267	CA0531	F	2.80082	25591	8.9	0	ASAQ	R	Yes	Nanoro	38.1	No	Yes	Mutant	Sauvage	Mutant	Sauvage	Sauvage	Sauvage
ECA268	CA0532	F	5.21561	116600	11.9	0	AL	RCPA	Yes	Nanoro	38.9	No	No	Mixte	Sauvage	Sauvage	Sauvage	Sauvage	Sauvage
ECA269	CA0534	M	3.90144	159500	10.6	0	AL	RCPA	Yes	Nanoro	39.7	No	No	Mutant	Sauvage	Mutant	Sauvage	Sauvage	Sauvage
ECA270	CA0535	M	5.80698	2131	10	118	ASAQ	RCPA	Yes	Nanoro	38.5	No	No	Sauvage	Sauvage	Mixte	Sauvage	Sauvage	Sauvage
ECA271	CA0538	F	0.657084	16261	10.6	16	ASAQ	RCPA	Yes	Nanoro	38.2	No	No	Sauvage	Mutant	Mutant	Sauvage	Sauvage	Sauvage
ECA272	CA0639	M	0.487337	69833	6.3	0	ASAQ	RCPA	Yes	Nanoro	39.7	No	No	Sauvage	Mutant	Mutant	Sauvage	Sauvage	Sauvage
ECA273	CA0540	F	0.257358	9690	9.3	0	AL	RCPA	Yes	Nanoro	39.9	No	No	Sauvage	Sauvage	Mixte	Sauvage	Sauvage	Sauvage
ECA274	CA0541	M	1.81793	134433	10.2	0	AL	RCPA	Yes	Nanoro	38.4	No	No	Sauvage	Sauvage	Mutant	Sauvage	Sauvage	Sauvage
ECA275	CA0542	M	8.82957	15387	13.4	0	AL	RCPA	Yes	Nanoro	38.5	No	No	Sauvage	Sauvage	Mutant	Sauvage	Sauvage	Sauvage
ECA276	CA0543	M	1.28131	36000	6.3	0	ASAQ	RCPA	Yes	Nanoro	38.2	No	No	Sauvage	Sauvage	Sauvage	Sauvage	Sauvage	Sauvage
ECA277	CA0544	F	7.83299	27759	9.9	0	AL	RCPA	Yes	Nanoro	38.5	No	No	Mixte	Sauvage	Mutant	Sauvage	Sauvage	Sauvage
ECA278	CA0545	M	0.780287	102638	8.6	30	ASAQ	RCPA	Yes	Nanoro	38.6	No	No	Sauvage	Sauvage	Sauvage	Sauvage	Sauvage	Sauvage
ECA279	CA0548	F	4.83778	57890	11.2	0	AL	RCPA	Yes	Nanoro	38	No	No	Sauvage	Sauvage	Mutant	Sauvage	Sauvage	Sauvage
ECA280	CA0549	M	0.80219	110000	8.2	0	ASAQ	RCPA	Yes	Nanoro	38.5	No	No	Mixte	Sauvage	Mutant	Sauvage	Sauvage	Sauvage
ECA281	CA0550	M	10.8392	15402	10	0	AL	RCPA	Yes	Nanoro	39.5	No	No	Sauvage	Mixte	Mixte	Sauvage	Sauvage	Sauvage
ECA282	CA0553	F	14.8474	16765	12.8	16	ASAQ	RCPA	Yes	Nanoro	38	No	No	Mixte	Sauvage	Mixte	Sauvage	Sauvage	Sauvage
ECA283	CA0554	F	0.240931	6858	8.8	15	ASAQ	RCPA	Yes	Nanoro	39.4	No	No	Sauvage	Sauvage	Sauvage	Sauvage	Sauvage	Sauvage
ECA284	CA0556	M	1.013	105536	9	0	ASAQ	RCPA	Yes	Nanoro	38.6	No	No	Sauvage	Mixte	Mixte	Sauvage	Sauvage	Sauvage
ECA285	CA0559	M	0.312115	183000	8.5	0	ASAQ	RCPA	Yes	Nanoro	38.2	No	No	Sauvage	Sauvage	Sauvage	Sauvage	Sauvage	Sauvage
ECA286	CA0566	M	0.602327	17105	5.3	301	ASAQ	RCPA	Yes	Nanoro	38.2	No	No	Sauvage	Sauvage	Mutant	Sauvage	Sauvage	Sauvage
ECA287	CA0567	M	4.85695	69654	10.7	0	AL	RCPA	Yes	Nanoro	40	No	No	Sauvage	Mutant	Mutant	Sauvage	Sauvage	Sauvage
ECA288	CA0570	M	6.86653	48695	11.7	0	AL	RCPA	Yes	Nanoro	38.7	No	No	Sauvage	Sauvage	Mutant	Sauvage	Sauvage	Sauvage
ECA289	CA0572	F	0.791239	4872	7.8	0	ASAQ	R	Yes	Nanoro	38.6	No	Yes	Sauvage	Sauvage	Mutant	Sauvage	Sauvage	Sauvage
ECA290	CA0576	F	5.71116	30123	9.5	0	AL	RCPA	Yes	Nanoro	38.9	No	No	Mutant	Sauvage	Mutant	Sauvage	Sauvage	Sauvage
ECA291	CA0578	F	0.665298	61459	6.2	0	AL	R	Yes	Nanoro	39.2	No	Yes	Sauvage	Sauvage	Mutant	Sauvage	Sauvage	Sauvage
ECA292	CA0580	M	4.88706	16999	8.5	0	AL	RCPA	Yes	Nanoro	38.9	No	No	Sauvage	Sauvage	Mixte	Sauvage	Sauvage	Sauvage
ECA293	CA0581	M	4.30938	5100	9.6	40	AL	RCPA	Yes	Nanoro	38.1	No	No	Sauvage	Sauvage	Mixte	Sauvage	Sauvage	Sauvage
ECA294	CA0582	M	1.71937	9242	8.6	228	AL	RCPA	Yes	Nanoro	38.9	No	No	Sauvage	Mixte	Mixte	Sauvage	Sauvage	Sauvage
ECA295	CA0585	M	5.27858	124000	9	0	AL	R	Yes	Nanoro	39	No	Yes	Sauvage	Sauvage	Mutant	Sauvage	Sauvage	Sauvage
ECA296	CA0586	M	2.32444	16893	9.1	0	ASAQ	RCPA	Yes	Nanoro	38.9	No	No	Mutant	Sauvage	Mutant	Sauvage	Sauvage	Sauvage
ECA297	CA0588	M	0.960986	6492	5.3	0	ASAQ	RCPA	Yes	Nanoro	38.3	No	No	Sauvage	Sauvage	Sauvage	Sauvage	Sauvage	Sauvage
ECA298	CA0593	F	0.514716	98750	7.3	0	ASAQ	R	Yes	Nanoro	38	No	Yes	Sauvage	Sauvage	Mixte	Sauvage	Sauvage	Sauvage
ECA299	CA0594	F	6.93498	83586	9.4	0	AL	RCPA	Yes	Nanoro	38	No	No	Sauvage	Sauvage	Mixte	Sauvage	Sauvage	Sauvage
ECA300	CA0595	M	0.520192	49856	7.4	0	ASAQ	RCPA	Yes	Nanoro	38.8	No	No	Sauvage	Sauvage	Mutant	Sauvage	Sauvage	Sauvage
ECA301	CA0599	F	4.41342	2225	11	107	ASAQ	RCPA	Yes	Nanoro	38.5	No	No	Sauvage	Sauvage	Sauvage	Sauvage	Sauvage	Sauvage
ECA302	CA0602	F	4.96646	165000	9.9	0	AL	RCPA	Yes	Nanoro	38.6	No	No	Sauvage	Sauvage	Mutant	Sauvage	Sauvage	Sauvage
ECA303	CA0603	M	2.62834	25612	10.3	0	AL	RCPA	Yes	Nanoro	39.2	No	No	Sauvage	Sauvage	Mutant	Sauvage	Sauvage	Sauvage
ECA304	CA0606	F	3.85216	180250	8.3	0	ASAQ	RCPA	Yes	Nanoro	39.1	No	No	Mutant	Mutant	Mutant	Sauvage	Sauvage	Sauvage
ECA305	CA0608	M	8.30116	2047	13.6	0	ASAQ	RCPA	Yes	Nanoro	38.5	No	No	Sauvage	Mixte	Mixte	Sauvage	Sauvage	Sauvage
ECA306	CA0609	M	5.34428	59158	12.1	0	AL	RCPA	Yes	Nanoro	38.9	No	No	Mutant	Sauvage	Sauvage	Sauvage	Sauvage	Sauvage
ECA307	CA0611	M	13.0103	13765	10.6	0	ASAQ	RCPA	Yes	Nanoro	39.2	No	No	Sauvage	Sauvage	Mutant	Sauvage	Sauvage	Sauvage
ECA308	CA0612	M	3.58658	3056	7.1	0	ASAQ	RCPA	Yes	Nanoro	38.6	No	No	Sauvage	Sauvage	Sauvage	Sauvage	Sauvage	Sauvage
ECA309	CA0615	M	4.02738	20269	11.8	0	AL	RCPA	Yes	Nanoro	38.7	No	No	Sauvage	Sauvage	Mutant	Sauvage	Sauvage	Sauvage
ECA310	CA0631	F	0.536619	7028	10.8	0	AL	RCPA	Yes	Nanoro	38.6	No	No	Sauvage	Sauvage	Sauvage	Sauvage	Sauvage	Sauvage
ECA311	CA0644	M	7.13758	187500	9	0	AL	RCPA	Yes	Nanoro	38.9	No	No	Sauvage	Sauvage	Mutant	Sauvage	Sauvage	Sauvage
ECA312	CA0657	F	4.24093	68990	10.6	0	AL	RCPA	Yes	Nanoro	38.3	No	No	Sauvage	Sauvage	Sauvage	Sauvage	Sauvage	Sauvage
ECA313	CA0661	M	4.27105	4998	10.8	20	ASAQ	RCPA	Yes	Nanoro	38.4	No	No	Sauvage	Sauvage	Mutant	Sauvage	Sauvage	Sauvage
ECA314	CA0682	M	5.17454	2792	10.6	20	AL	RCPA	Yes	Nanoro	39.1	No	No	Sauvage	Sauvage	Sauvage	Sauvage	Sauvage	Sauvage
ECA315	CA0689	M	40.4079	45293	14.7	0	ASAQ	RCPA	Yes	Nanoro	38.4	No	No	Sauvage	Sauvage	Sauvage	Sauvage	Sauvage	Sauvage
ECA316	CA0704	M	2.2204	39273	9.1	0	ASAQ	RCPA	Yes	Nanoro	37.9	No	No	Mixte	Sauvage	Sauvage	Sauvage	Sauvage	Sauvage
ECA317	CA0707	M	6.40657	102500	10	0	ASAQ	RCPA	Yes	Nanoro	38.9	No	No	Sauvage	Sauvage	Mixte	Sauvage	Sauvage	Sauvage
ECA318	CA0708	M	13.4565	30251	14.2	0	AL	RCPA	Yes	Nanoro	38.8	No	No	Sauvage	Sauvage	Sauvage	Sauvage	Sauvage	Sauvage
ECA319	CA0710	F	13.462	2773	12.3	0	AL	RCPA	Yes	Nanoro	38	No	No	Sauvage	Sauvage	Mutant	Sauvage	Sauvage	Sauvage
ECA320	CA0712	M	0.429843	72117	6.8	0	ASAQ	RCPA	Yes	Nanoro	39.8	No	No	Mutant	Sauvage	Mutant	Sauvage	Sauvage	Sauvage
ECA321	CA0714	F	3.8193	62695	10.5	0	ASAQ	RCPA	Yes	Nanoro	38.4	No	No	Mutant	Sauvage	Mutant	Sauvage	Sauvage	Sauvage
ECA322	CA0715	M	13.473	19907	13.2	0	AL	RCPA	Yes	Nanoro	37.9	No	No	Sauvage	Sauvage	Mutant	Sauvage	Sauvage	Sauvage
ECA323	CA0716	F	6.54894	21240	13.3	0	ASAQ	NA	No	Nanoro	38.3	No		Sauvage	Sauvage	Mutant	Sauvage	Sauvage	Sauvage
ECA324	CA0718	F	2.1629	4476	9.8	20	AL	RCPA	Yes	Nanoro	37.8	No	No	Mixte	Sauvage	Sauvage	Sauvage	Sauvage	Sauvage
ECA325	CA0719	F	5.4757	19267	11.4	0	ASAQ	NI	Yes	Nanoro	38.2	Yes	No	Sauvage	Sauvage	Mutant	Sauvage	Sauvage	Sauvage
ECA326	CA0722	M	0.906229	86840	9.9	0	AL	RCPA	Yes	Nanoro	40	No	No	Sauvage	Mixte	Sauvage	Sauvage	Sauvage	Sauvage
ECA327	CA0723	F	3.98357	31706	8.7	0	AL	NI	Yes	Nanoro	37.8	Yes	No	Sauvage	Sauvage	Mixte	Sauvage	Sauvage	Sauvage
ECA328	CA0724	M	8.82409	70185	13.7	0	ASAQ	R	Yes	Nanoro	38.8	No	Yes	Sauvage	Sauvage	Mutant	Sauvage	Sauvage	Sauvage
ECA329	CA0727	M	6.30801	20536	11.1	268	ASAQ	RCPA	Yes	Nanoro	38.4	No	No	Sauvage	Sauvage	Mutant	Sauvage	Sauvage	Sauvage
ECA330	CA0729	F	5.92197	691250	10.3	0	ASAQ	RCPA	Yes	Nanoro	37.9	No	No	Mutant	Sauvage	Mutant	Sauvage	Sauvage	Sauvage
ECA331	CA0731	F	10.5024	7384	10.8	1214	ASAQ	RCPA	Yes	Nanoro	38.6	No	No
ECA332	CA0732	F	35.5044	33905	12.5	0	AL	NA	No	Nanoro	38	No	No	Sauvage	Sauvage	Mutant	Sauvage	Sauvage	Sauvage
ECA333	CA0738	F	5.50856	140625	12	0	AL	RCPA	Yes	Nanoro	39.4	No	No	Sauvage	Sauvage	Sauvage	Sauvage	Sauvage	Sauvage
ECA334	CA0739	M	12.5558	16407	12.7	0	AL	NI	Yes	Nanoro	37.8	Yes	No	Sauvage	Sauvage	Sauvage	Sauvage	Sauvage	Sauvage
ECA335	CA0740	F	3.50719	170000	11.8	0	ASAQ	NA	No	Nanoro	39	No		Sauvage	Sauvage	Sauvage	Sauvage	Sauvage	Sauvage
ECA336	CA0741	M	3.50719	7090	9.2	0	ASAQ	RCPA	Yes	Nanoro	36.8	No	No	Sauvage	Sauvage	Sauvage	Sauvage	Sauvage	Sauvage
ECA337	CA0742	F	1.44011	72517	8.8	0	ASAQ	RCPA	Yes	Nanoro	39.4	No	No	Sauvage	Sauvage	Mutant	Sauvage	Sauvage	Sauvage
ECA338	CA0744	F	12.512	37311	12.3	0	AL	NI	Yes	Nanoro	39	Yes	No	Sauvage	Sauvage	Mutant	Sauvage	Sauvage	Sauvage
ECA339	CA0749	M	14.5188	70364	16	0	AL	NA	No	Nanoro	39	No	No	Sauvage	Sauvage	Mutant	Sauvage	Sauvage	Sauvage
ECA340	CA0750	M	7.51814	21931	12.5	0	AL	NI	Yes	Nanoro	37.7	Yes	No	Sauvage	Mixte	Mutant	Sauvage	Sauvage	Sauvage
ECA341	CA0752	M	2.05339	83600	10	0	ASAQ	RCPA	Yes	Nanoro	38.8	No	No	Sauvage	Sauvage	Mixte	Sauvage	Sauvage	Sauvage
ECA342	CA0753	M	15.5209	10178	11.3	0	ASAQ	NA	No	Nanoro	37.5	No		Sauvage	Sauvage	Mutant	Sauvage	Sauvage	Sauvage
ECA343	CA0755	F	6.35455	149000	8.5	0	ASAQ	NA	No	Nanoro	37.5	No		Sauvage	Sauvage	Mutant	Sauvage	Sauvage	Sauvage
ECA344	CA0757	M	4.52567	53361	6	0	ASAQ	NI	Yes	Nanoro	37.5	Yes	No	Sauvage	Mixte	Mutant	Sauvage	Sauvage	Sauvage
ECA345	CA0758	M	4.10404	26712	8.1	486	ASAQ	RCPA	Yes	Nanoro	38.4	No	No	Sauvage	Sauvage	Mutant	Sauvage	Sauvage	Sauvage
ECA346	CA0759	F	0.960986	9830	9.6	0	AL	RCPA	Yes	Nanoro	38.2	No	No	Mutant	Sauvage	Sauvage	Sauvage	Sauvage	Sauvage
ECA347	CA0761	M	2.38741	58509	9.1	0	AL	R	Yes	Nanoro	38.7	No	Yes	Sauvage	Sauvage	Sauvage	Sauvage	Sauvage	Sauvage
ECA348	CA0764	F	5.5332	49215	11.2	0	ASAQ	NI	Yes	Nanoro	38.9	Yes	No	Mutant	Sauvage	Sauvage	Sauvage	Sauvage	Sauvage
ECA349	CA0766	M	2.32444	5961	13.2	0	AL	NI	Yes	Nanoro	38.2	Yes	No	Sauvage	Sauvage	Mutant	Sauvage	Sauvage	Sauvage
ECA350	CA0768	F	2.80356	127500	7.7	0	AL	NI	Yes	Nanoro	40.3	Yes	No	Sauvage	Mutant	Mutant	Sauvage	Sauvage	Sauvage
ECA351	CA0769	M	1.86721	17998	8.5	0	ASAQ	NI	Yes	Nanoro	40.6	Yes	No	Sauvage	Mixte	Mixte	Sauvage	Sauvage	Sauvage
ECA352	CA0774	F	6.54346	44580	11.8	0	ASAQ	RCPA	Yes	Nanoro	38.4	No	No	Sauvage	Sauvage	Sauvage	Sauvage	Sauvage	Sauvage
EED001	ED0001	M	1.79055	20389	5.8	0	ASAQ	RCPA	Yes	Nazoanga	40.3	No	No	Mutant	Sauvage	Sauvage	Sauvage	Sauvage	Sauvage
EED002	EED003	F	2.77618	2885	8.1	0	AL	R	Yes	Nazoanga	39.3	No	Yes	Mutant	Sauvage	Sauvage	Sauvage	Sauvage	Sauvage
EED003	ED0005	M	0.99384	2375	7.1	0	AL	NI	Yes	Nazoanga	38.7	Yes	No	Mutant	Mutant	Mutant	Sauvage	Sauvage	Sauvage
EED004	ED0007	M	0.887064	58306	7.4	0	AL	RCPA	Yes	Nazoanga	39.4	No	No	Sauvage	Sauvage	Mixte	Sauvage	Sauvage	Sauvage
EED005	ED0010	M	0.50924	24778	8.2	0	ASAQ	RCPA	Yes	Nazoanga	39.1	No	No	Sauvage	Sauvage	Sauvage	Sauvage	Sauvage	Sauvage
EED006	ED0011	M	2.79535	97575	6.5	0	ASAQ	NI	Yes	Nazoanga	39.9	Yes	No	Sauvage	Sauvage	Mixte	Sauvage	Sauvage	Sauvage
EED007	ED0012	M	2.38741	20145	7.1	0	ASAQ	R	Yes	Nazoanga	39.5	No	Yes	Sauvage	Sauvage	Mixte	Sauvage	Sauvage	Sauvage
EED008	ED0015	M	1.79877	91714	8.1	0	AL	NI	Yes	Nazoanga	39.7	Yes	No	Sauvage	Mixte	Mutant	Sauvage	Sauvage	Sauvage
EED009	ED0016	M	1.48392	23519	9.9	0	AL	R	Yes	Nazoanga	37.7	No	Yes	Mixte	Sauvage	Mutant	Sauvage	Sauvage	Sauvage
EED010	ED0017	F	0.558522	24778	8.2	0	ASAQ	NI	Yes	Nazoanga	38.5	Yes	No	Mutant	Sauvage	Sauvage	Sauvage	Sauvage	Sauvage
EED011	ED0018	F	1.52225	72606	8.4	0	AL	NI	Yes	Nazoanga	37.3	Yes	No	Sauvage	Sauvage	Mutant	Sauvage	Sauvage	Sauvage
EED012	ED0019	F	2.89938	60872	7.2	0	ASAQ	R	Yes	Nazoanga	38.9	No	Yes	Sauvage	Mixte	Mutant	Sauvage	Sauvage	Sauvage
EED013	ED0020	F	0.596851	5021	6.6	0	AL	R	Yes	Nazoanga	40.5	No	Yes	Sauvage	Sauvage	Sauvage	Sauvage	Sauvage	Sauvage
EED014	ED0021	M	3.24162	3568	10.3	150	ASAQ	RCPA	Yes	Nazoanga	38.7	No	No	Sauvage	Sauvage	Sauvage	Sauvage	Sauvage	Sauvage
EED015	ED0022	M	0.966461	60811	7.2	0	ASAQ	RCPA	Yes	Nazoanga	38.2	No	No	Mutant	Sauvage	Mutant	Sauvage	Sauvage	Sauvage
EED016	ED0023	F	2.44764	21505	6.3	0	AL	NI	Yes	Nazoanga	36.6	Yes	No	Mutant	Sauvage	Mutant	Sauvage	Sauvage	Sauvage
EED017	ED0025	M	32.8268	21794	11	0	AL	RCPA	Yes	Nazoanga	38.4	No	No	Sauvage	Sauvage	Sauvage	Sauvage	Sauvage	Sauvage
EED018	ED0026	M	0.503765	21268	7.7	0	AL	R	Yes	Nazoanga	37.4	No	Yes	Sauvage	Sauvage	Mixte	Sauvage	Sauvage	Sauvage
EED019	ED0027	F	4.83504	14731	8.8	0	ASAQ	RCPA	Yes	Nazoanga	37.1	No	No	Sauvage	Sauvage	Sauvage	Sauvage	Sauvage	Sauvage
EED020	ED0028	F	1.00205	58691	10.8	0	ASAQ	RCPA	Yes	Nazoanga	37.8	No	No	Sauvage	Sauvage	Sauvage	Sauvage	Sauvage	Sauvage
EED021		F	1.09788	42143			ASAQ	NA	No		38.4	No
EED022	ED0032	F	1.72485	24315	5.5	0	AL	NI	Yes	Nazoanga	40.2	Yes	No	Sauvage	Sauvage	Sauvage	Sauvage	Sauvage	Sauvage
EED023	ED0033	F	4.53114	20968	9.8	0	AL	R	Yes	Nazoanga	37.3	No	Yes	Sauvage	Sauvage	Sauvage	Sauvage	Sauvage	Sauvage
EED024	ED0034	M	1.85626	3098	9.8	0	ASAQ	RCPA	Yes	Nazoanga	37.4	No	No	Sauvage	Sauvage	Sauvage	Sauvage	Sauvage	Sauvage
EED025	ED0035	F	0.928131	54638	8.6	0	ASAQ	RCPA	Yes	Nazoanga	38.2	No	No	Sauvage	Sauvage	Sauvage	Sauvage	Sauvage	Sauvage
EED026	ED0036	F	2.55441	5033	7.4	0	AL	RCPA	Yes	Nazoanga	39.2	No	No	Mutant	Mutant	Mutant	Sauvage	Sauvage	Sauvage
EED027	ED0038	M	4.93361	7115	9.6	0	AL	RCPA	Yes	Nazoanga	37.6	No	No	Sauvage	Sauvage	Sauvage	Sauvage	Sauvage	Sauvage
EED028	ED0039	F	1.04312	88364	9.2	0	ASAQ	NA	No	Nazoanga	39.4	No		Sauvage	Sauvage	Mixte	Sauvage	Sauvage	Sauvage
EED029	ED0040	F	5.85353	28358	10.1	0	ASAQ	RCPA	Yes	Nazoanga	37.2	No	No	Mixte	Sauvage	Sauvage	Sauvage	Sauvage	Sauvage
EED030	ED0041	F	0.511978	7042	10.7	0	ASAQ	RCPA	Yes	Nazoanga	37.9	No	No	Sauvage	Sauvage	Mutant	Sauvage	Sauvage	Sauvage
EED031	ED0042	F	4.85695	19724	8.8	0	AL	RCPA	Yes	Nazoanga	39.1	No	No	Mutant	Sauvage	Mutant	Sauvage	Sauvage	Sauvage
EED032	ED0043	M	2.69405	29116	8.1	0	AL	RCPA	Yes	Nazoanga	39.9	No	No	Sauvage	Sauvage	Mutant	Sauvage	Sauvage	Sauvage
EED033	ED0044	F	5.85626	2806	12.2	0	AL	R	Yes	Nazoanga	36.8	No	Yes	Mixte	Sauvage	Sauvage	Sauvage	Sauvage	Sauvage
EED034	ED0048	M	3.8768	14483	7.2	0	AL	NI	Yes	Nazoanga	36.8	Yes	No	Sauvage	Sauvage	Sauvage	Sauvage	Sauvage	Sauvage
EED035	ED0047	F	1.26489	18676	6.4	0	ASAQ	RCPA	Yes	Nazoanga	36.5	No	No	Sauvage	Sauvage	Mutant	Sauvage	Sauvage	Sauvage
EED036	ED0049	F	4.88159	22683	9.1	0	ASAQ	RCPA	Yes	Nazoanga	39.4	No	No	Sauvage	Sauvage	Mutant	Sauvage	Sauvage	Sauvage
EED037	ED0052	F	22.8939	38594	11.6	0	AL	RCPA	Yes	Nazoanga	38.2	No	No	Mutant	Sauvage	Mutant	Sauvage	Sauvage	Sauvage
EED038	ED0055	F	2.51882	50210	9.5	0	AL	RCPA	Yes	Nazoanga	37.9	No	No	Mutant	Sauvage	Mutant	Sauvage	Sauvage	Sauvage
EED039	ED0056	M	2.89665	20268	7.4	0	ASAQ	RCPA	Yes	Nazoanga	37.1	No	No	Mutant	Sauvage	Sauvage	Sauvage	Sauvage	Sauvage
EED040	ED0057	F	3.89596	13580	8.3	38	AL	RCPA	Yes	Nazoanga	37.8	No	No	Sauvage	Sauvage	Mixte	Sauvage	Sauvage	Sauvage
EED041	ED0059	M	2.49144	37155	9.3	0	ASAQ	RCPA	Yes	Nazoanga	39.6	No	No	Mutant	Sauvage	Sauvage	Sauvage	Sauvage	Sauvage
EED042	ED0061	F	2.03149	10036	8.4	0	AL	RCPA	Yes	Nazoanga	38.8	No	No	Mixte	Sauvage	Mixte	Sauvage	Sauvage	Sauvage
EED043	ED0062	F	2.91307	36052	8.2	0	ASAQ	R	Yes	Nazoanga	39	No	Yes	Mutant	Sauvage	Mutant	Sauvage	Sauvage	Sauvage
EED044	ED0063	M	2.91307	31675	6.7	0	AL	RCPA	Yes	Nazoanga	38	No	No	Sauvage	Sauvage	Mutant	Sauvage	Sauvage	Sauvage
EED045	ED0064	M	3.91513	14149	10	0	AL	RCPA	Yes	Nazoanga	36.2	No	No	Mixte	Sauvage	Sauvage	Sauvage	Sauvage	Sauvage
EED046	ED0069	F	2.88296	8680	5.1	0	AL	RCPA	Yes	Nazoanga	37.8	No	No	Sauvage	Sauvage	Mixte	Sauvage	Sauvage	Sauvage
EED047	ED0070	M	0.928131	3751	6.5	0	ASAQ	RCPA	Yes	Nazoanga	38	No	No	Mixte	Mixte	Mutant	Sauvage	Sauvage	Sauvage
EED048	ED0071	M	4.92813	37657	9	0	AL	RCPA	Yes	Nazoanga	40	No	No	Sauvage	Sauvage	Mutant	Sauvage	Sauvage	Sauvage
EED049	ED0072	M	3.14305	16535	8.8	0	ASAQ	RCPA	Yes	Nazoanga	39	No	No	Mixte	Sauvage	Mutant	Sauvage	Sauvage	Sauvage
EED050	ED0073	F	0.77755	9292	9.1	0	ASAQ	RCPA	Yes	Nazoanga	36.5	No	No	Sauvage	Sauvage	Sauvage	Sauvage	Sauvage	Sauvage
EED051	ED0074	F	3.93429	8345	9.1	0	ASAQ	RCPA	Yes	Nazoanga	37.4	No	No	Mixte	Sauvage	Sauvage	Sauvage	Sauvage	Sauvage
EED052	ED0078	M	7.43874	8063	10.4	0	AL	RCPA	Yes	Nazoanga	37.8	No	No	Mixte	Mixte	Sauvage	Sauvage	Sauvage	Mixte
EED053	ED0079	F	0.963723	2739	5.8	0	ASAQ	R	Yes	Nazoanga	39.3	No	Yes	Mixte	Sauvage	Sauvage	Sauvage	Sauvage	Sauvage
EED054	ED0080	M	2.78987	52361	7.9	0	AL	RCPA	Yes	Nazoanga	39.1	No	No	Sauvage	Sauvage	Sauvage	Sauvage	Sauvage	Sauvage
EED055	ED0085	F	1.13073	91600	7.4	0	AL	RCPA	Yes	Nazoanga	38.1	No	No	Sauvage	Sauvage	Sauvage	Sauvage	Sauvage	Sauvage
EED056	ED0097	M	2.48871	19511	8.6	0	ASAQ	RCPA	Yes	Nazoanga	39.5	No	No	Mutant	Mutant	Mutant	Sauvage	Sauvage	Sauvage
EED057	ED0101	F	9.01027	12273	12.6	0	ASAQ	RCPA	Yes	Nazoanga	37.5	No	No	Mutant	Mixte	Mutant	Sauvage	Sauvage	Sauvage
EED058	ED0102	F	0.837782	3119	8	0	AL	NI	Yes	Nazoanga	37.5	Yes	No	Sauvage	Mixte	Mutant	Sauvage	Sauvage	Sauvage
EED059	ED0107	F	5.013	25724	6.5	0	AL	RCPA	Yes	Nazoanga	37.5	No	No	Sauvage	Sauvage	Sauvage	Sauvage	Sauvage	Sauvage
EED060	ED0112	M	1.02396	2232	10.5	442	ASAQ	RCPA	Yes	Nazoanga	37.8	No	No	Sauvage	Sauvage	Mutant	Sauvage	Sauvage	Sauvage
EED061	ED0113	M	2.54073	57754	8.1	0	ASAQ	RCPA	Yes	Nazoanga	38.3	No	No	Sauvage	Sauvage	Mutant	Sauvage	Sauvage	Sauvage
EED062	ED0114	F	3.02533	16568	9.8	0	AL	RCPA	Yes	Nazoanga	40	No	No	Sauvage	Sauvage	Mutant	Sauvage	Sauvage	Sauvage
EED063	ED0118	M	3.0308	83950	5.3	0	AL	R	Yes	Nazoanga	40	No	Yes	Mutant	Sauvage	Mutant	Sauvage	Sauvage	Sauvage
EED064	ED0121	F	2.02875	7150	5.9	0	AL	RCPA	Yes	Nazoanga	38.4	No	No	Sauvage	Sauvage	Sauvage	Sauvage	Sauvage	Sauvage
EED065	ED0122	F	7.03628	13570	8.7	0	ASAQ	RCPA	Yes	Nazoanga	38.5	No	No	Sauvage	Sauvage	Mutant	Sauvage	Sauvage	Sauvage
EED066	ED0125	M	6.03422	4086	11.8	0	AL	RCPA	Yes	Nazoanga	37.1	No	No	Sauvage	Sauvage	Sauvage	Sauvage	Sauvage	Sauvage
EED067	ED0130	M	2.23409	2192	6.1	0	AL	RCPA	Yes	Nazoanga	36.7	No	No	Mixte	Sauvage	Sauvage	Sauvage	Sauvage	Mixte
EED068	ED0131	F	0.750171	6872	10.2	0	ASAQ	RCPA	Yes	Nazoanga	37.2	No	No	Mixte	Sauvage	Sauvage	Sauvage	Sauvage	Sauvage
EED069	ED0137	F	1.10883	39958	10.1	0	ASAQ	RCPA	Yes	Nazoanga	39.4	No	No	Mixte	Mixte	Mutant	Sauvage	Sauvage	Sauvage
EED070	ED0138	M	3.43874	25121	9.5	0	ASAQ	RCPA	Yes	Nazoanga	38.6	No	No	Mixte	Sauvage	Sauvage	Sauvage	Sauvage	Sauvage
EED071	ED0139	M	1.0486	152310	9.2	0	AL	RCPA	Yes	Nazoanga	37.7	No	No	Sauvage	Sauvage	Mixte	Sauvage	Sauvage	Sauvage
EED072	ED0140	F	0.796715	191607	6.2	0	ASAQ	R	Yes	Nazoanga	37.8	No	Yes	Sauvage	Mutant	Mutant	Sauvage	Sauvage	Sauvage
EED073	ED0142	F	5.05681	7286	11.8	0	ASAQ	RCPA	Yes	Nazoanga	38.5	No	No	Mixte	Mixte	Mixte	Sauvage	Sauvage	Sauvage
EED074	ED0144	F	3.22245	32787	10.6	0	AL	R	Yes	Nazoanga	38.7	No	Yes	Sauvage	Sauvage	Sauvage	Sauvage	Sauvage	Sauvage
EED075	ED0147	M	5.06776	66055	7.8	0	ASAQ	RCPA	Yes	Nazoanga	38.8	No	No	Sauvage	Sauvage	Mutant	Sauvage	Sauvage	Sauvage
EED076	ED0149	M	1.3306	11235	9.1	0	AL	RCPA	Yes	Nazoanga	38.2	No	No	Sauvage	Sauvage	Mutant	Sauvage	Sauvage	Sauvage
EED077	ED0151	F	3.0883	8785	9.2	0	ASAQ	RCPA	Yes	Nazoanga	37.5	No	No	Sauvage	Sauvage	Sauvage	Sauvage	Sauvage	Sauvage
EED078	ED0152	M	1.33333	461250	9.4	0	ASAQ	NA	No	Nazoanga	38	No		Sauvage	Sauvage	Sauvage	Sauvage	Sauvage	Sauvage
EED079	ED0153	F	1.51677	3783	10.2	0	AL	R	Yes	Nazoanga	38.4	No	Yes	Mixte	Sauvage	Sauvage	Sauvage	Sauvage	Sauvage
EED080	ED0157	M	4.1232	11144	11	0	AL	RCPA	Yes	Nazoanga	36.9	No	No	Mixte	Sauvage	Sauvage	Sauvage	Sauvage	Sauvage
EED081	ED0162	F	3.14305	25211	8.3	0	ASAQ	RCPA	Yes	Nazoanga	38.3	No	No	Mixte	Sauvage	Mutant	Sauvage	Sauvage	Sauvage
EED082	ED0167	M	2.96783	6455	8.7	0	ASAQ	RCPA	Yes	Nazoanga	39.2	No	No	Sauvage	Sauvage	Mutant	Sauvage	Sauvage	Sauvage
EED083	ED0168	M	3.16496	24837	7.3	0	ASAQ	RCPA	Yes	Nazoanga	39.2	No	No	Mutant	Sauvage	Mixte	Sauvage	Sauvage	Sauvage
EED084	ED0170	F	2.97878	44016	10.2	0	AL	RCPA	Yes	Nazoanga	38.4	No	No	Mutant	Sauvage	Mutant	Sauvage	Sauvage	Sauvage
EED085	ED0171	M	3.39767	112106	10.2	0	AL	RCPA	Yes	Nazoanga	38.5	No	No	Sauvage	Sauvage	Sauvage	Sauvage	Sauvage	Sauvage
EED086	ED0173	M	0.722793	189487	8.2	0	AL	RCPA	Yes	Nazoanga	38.6	No	No	Sauvage	Sauvage	Sauvage	Sauvage	Sauvage	Sauvage
EED087	ED0175	M	4.1807	55296	10.8	0	AL	RCPA	Yes	Nazoanga	39.1	No	No	Mutant	Sauvage	Sauvage	Sauvage	Sauvage	Sauvage
EED088	ED0176	M	3.22245	18910	11.3	0	ASAQ	RCPA	Yes	Nazoanga	38.5	No	No	Sauvage	Sauvage	Mutant	Sauvage	Sauvage	Sauvage
EED089	ED0178	F	2.02601	197895	6.7	0	AL	R	Yes	Nazoanga	39.4	No	Yes	Sauvage	Sauvage	Mixte	Sauvage	Sauvage	Sauvage
EED090	ED0180	F	3.1896	7193	9.4	0	ASAQ	RCPA	Yes	Nazoanga	38.4	No	No	Sauvage	Sauvage	Mutant	Sauvage	Sauvage	Sauvage
EED091	ED0185	M	8.2026	22563	11	0	ASAQ	RCPA	Yes	Nazoanga	38.2	No	No	Sauvage	Sauvage	Mutant	Sauvage	Sauvage	Sauvage
EED092	ED0189	M	1.70842	173750	8	0	AL	RCPA	Yes	Nazoanga	38.5	No	No	Sauvage	Sauvage	Sauvage	Sauvage	Sauvage	Sauvage
EED093	ED0190	F	0.906229	15262	6.6	0	ASAQ	RCPA	Yes	Nazoanga	38.7	No	No	Sauvage	Sauvage	Sauvage	Sauvage	Sauvage	Sauvage
EED094	ED0194	M	3.21697	27492	9.7	0	ASAQ	RCPA	Yes	Nazoanga	38.5	No	No	Sauvage	Sauvage	Mutant	Sauvage	Sauvage	Sauvage
EED095	ED0204	F	3.23888	32123	10.7	0	AL	RCPA	Yes	Nazoanga	38.5	No	No	Sauvage	Sauvage	Mixte	Sauvage	Sauvage	Sauvage
EED096	ED0216	M	3.26626	26304	11.2	0	AL	RCPA	Yes	Nazoanga	38.5	No	No	Mutant	Sauvage	Sauvage	Sauvage	Sauvage	Sauvage
EED097	ED0221	M	0.722793	3941	8	0	AL	RCPA	Yes	Nazoanga	38.1	No	No	Mutant	Sauvage	Mutant	Sauvage	Sauvage	Sauvage
EED098	ED0229	F	4.31212	2200	10.4	0	ASAQ	RCPA	Yes	Nazoanga	38.1	No	No	Sauvage	Sauvage	Mixte	Sauvage	Sauvage	Sauvage
EED099	ED0234	F	12.3696	9290	11.7	0	AL	RCPA	Yes	Nazoanga	38.4	No	No	Sauvage	Sauvage	Sauvage	Sauvage	Sauvage	Sauvage
EED100	ED0251	M	5.13073	29647	10.7	0	ASAQ	RCPA	Yes	Nazoanga	37.7	No	No	Sauvage	Sauvage	Mutant	Sauvage	Sauvage	Sauvage
EED101	ED0259	F	1.47023	12041	10.1	0	ASAQ	NA	No	Nazoanga	37.9	No		Sauvage	Sauvage	Sauvage	Sauvage	Sauvage	Sauvage
EED102	ED0278	M	2.51061	112000	13.3	0	ASAQ	R	Yes	Nazoanga	37.7	No	Yes	Sauvage	Sauvage	Mutant	Sauvage	Sauvage	Sauvage
EED103	ED0281	F	3.75359	30478	10.4	0	AL	NI	Yes	Nazoanga	38.4	Yes	No	Sauvage	Sauvage	Mixte	Sauvage	Sauvage	Sauvage
EED104	ED0282	F	35.5154	20145	11.9	0	ASAQ	RCPA	Yes	Nazoanga	37.9	No	No	Mixte	Sauvage	Mutant	Sauvage	Sauvage	Sauvage
EED105	ED0289	F	1.70294	70045	9.1	0	AL	RCPA	Yes	Nazoanga	38.4	No	No	Mixte	Sauvage	Mixte	Sauvage	Sauvage	Sauvage
EED106	ED0290	M	1.68378	6782	9.7	0	ASAQ	NI	Yes	Nazoanga	38	Yes	No	Sauvage	Sauvage	Sauvage	Sauvage	Sauvage	Sauvage
EED107	ED0291	M	4.21903	129500	9.1	0	ASAQ	NI	Yes	Nazoanga	39.2	Yes	No	Sauvage	Mixte	Mutant	Sauvage	Sauvage	Mixte
EED108	ED0292	M	4.52841	189925	8.4	0	AL	NI	Yes	Nazoanga	38.4	Yes	No	Mixte	Sauvage	Sauvage	Sauvage	Sauvage	Sauvage
EED109	ED0293	M	0.736482	32298	8.6	0	AL	R	Yes	Nazoanga	38.6	No	Yes	Sauvage	Sauvage	Mixte	Sauvage	Sauvage	Sauvage
EED110	ED0294	F	4.10951	184160	9.9	0	ASAQ	R	Yes	Nazoanga	39.2	No	Yes	Sauvage	Mutant	Mutant	Sauvage	Sauvage	Sauvage
EED111	ED0295	F	2.52704	4768	10	0	AL	NI	Yes	Nazoanga	38.9	Yes	No	Sauvage	Sauvage	Mutant	Sauvage	Sauvage	Sauvage
EED112	ED0296	F	1.04038	151353	9.5	0	ASAQ	NI	Yes	Nazoanga	39.3	Yes	No	Sauvage	Sauvage	Sauvage	Sauvage	Sauvage	Sauvage
EED113	ED0300	M	0.506502	140500	10.3	0	AL	NI	Yes	Nazoanga	38.7	Yes	No	Sauvage	Sauvage	Sauvage	Sauvage	Sauvage	Sauvage
EED114	ED0302	F	9.5332	12153	12.5	0	AL	NI	Yes	Nazoanga	38.7	Yes	No	Sauvage	Sauvage	Sauvage	Sauvage	Sauvage	Sauvage
EED115	ED0305	F	3.97536	72444	9.9	0	AL	NI	Yes	Nazoanga	38.8	Yes	No	Sauvage	Mixte	Mutant	Sauvage	Sauvage	Sauvage
EED116	ED0306	M	1.55784	184591	9.5	0	ASAQ	RCPA	Yes	Nazoanga	39.7	No	No	Sauvage	Sauvage	Sauvage	Sauvage	Sauvage	Sauvage
EED117	ED0307	M	2.91307	92128	11.2	0	AL	RCPA	Yes	Nazoanga	38.6	No	No	Sauvage	Sauvage	Mutant	Sauvage	Sauvage	Sauvage
EED118	ED0308	F	2.78166	40326	11.2	0	AL	RCPA	Yes	Nazoanga	37.7	No	No	Sauvage	Mutant	Mutant	Sauvage	Sauvage	Sauvage
EED119	ED0309	M	1.67283	11951	7.6	0	ASAQ	NI	Yes	Nazoanga	38.7	Yes	No	Sauvage	Sauvage	Mutant	Sauvage	Sauvage	Sauvage
EED120	ED0310	F	1.59617	120833	7.9	150	ASAQ	NI	Yes	Nazoanga	39	Yes	No	Mixte	Sauvage	Mixte	Sauvage	Sauvage	Sauvage
EED121	ED0311	F	6.31896	50457	10.5	0	AL	R	Yes	Nazoanga	37.7	No	Yes	Sauvage	Sauvage	Sauvage	Sauvage	Sauvage	Sauvage
EED122	ED0312	M	8.04381	24438	11.4	0	ASAQ	NI	Yes	Nazoanga	38.9	Yes	No	Sauvage	Sauvage	Mutant	Sauvage	Sauvage	Sauvage
EED123	ED0313	F	2.26146	124261	7.3	0	AL	NI	Yes	Nazoanga	37.9	Yes	No	Sauvage	Sauvage	Sauvage	Sauvage	Sauvage	Sauvage
EED124	ED0314	F	5.20465	89455	10.7	0	ASAQ	NI	Yes	Nazoanga	39.7	Yes	No	Mixte	Sauvage	Sauvage	Sauvage	Sauvage	Sauvage
EED125	ED0315	F	3.54552	56166	12.5	0	AL	NI	Yes	Nazoanga	37.7	Yes	No	Sauvage	Sauvage	Sauvage	Sauvage	Sauvage	Sauvage
EED126	ED0316	M	3.34839	160135	10.5	0	AL	RCPA	Yes	Nazoanga	38.4	No	No	Sauvage	Sauvage	Sauvage	Sauvage	Sauvage	Sauvage
EED127	ED0318	M	2.91307	117500	10.6	0	AL	NI	Yes	Nazoanga	38.2	Yes	No	Sauvage	Sauvage	Mutant	Sauvage	Sauvage	Sauvage
EED128	ED0319	M	1.87817	117500	10.6	0	ASAQ	R	Yes	Nazoanga	38.5	No	Yes	Sauvage	Sauvage	Sauvage	Sauvage	Sauvage	Sauvage
EED129	ED0320	F	1.54689	157766	11.8	0	AL	R	Yes	Nazoanga	38.5	No	Yes	Sauvage	Sauvage	Sauvage	Sauvage	Sauvage	Sauvage
EED130	ED0321	M	1.70568	14129	10.6	0	ASAQ	RCPA	Yes	Nazoanga	38.8	No	No	Sauvage	Mutant	Mutant	Sauvage	Sauvage	Sauvage
EED131	ED0324	M	6.55441	2824	8.9	0	ASAQ	RCPA	Yes	Nazoanga	37.5	No	No	Sauvage	Sauvage	Mutant	Sauvage	Sauvage	Sauvage
EED132	ED0325	M	6.55441	146293	13	0	ASAQ	NI	Yes	Nazoanga	39.7	Yes	No	Mixte	Sauvage	Sauvage	Sauvage	Sauvage	Sauvage
EED133	ED0327	M	3.55647	14359	8	0	AL	NI	Yes	Nazoanga	37.7	Yes	No	Mutant	Sauvage	Mutant	Sauvage	Sauvage	Sauvage
EED134	ED0329	F	4.56126	71450	12.1	0	ASAQ	RCPA	Yes	Nazoanga	38.4	No	No	Sauvage	Sauvage	Mutant	Sauvage	Sauvage	Sauvage
EED135	ED0330	M	1.74675	18046	6.4	0	ASAQ	NI	Yes	Nazoanga	38.5	Yes	No	Sauvage	Sauvage	Mutant	Sauvage	Sauvage	Sauvage
EED136	ED0331	M	4.56674	25574	12	0	AL	R	Yes	Nazoanga	37.7	No	Yes	Sauvage	Sauvage	Sauvage	Sauvage	Sauvage	Sauvage
EED137	ED0332	M	6.55989	91636	9.4	0	AL	NI	Yes	Nazoanga	38.7	Yes	No	Sauvage	Sauvage	Sauvage	Sauvage	Sauvage	Sauvage
EED138	ED0333	F	3.56468	78312	9.4	0	ASAQ	RCPA	Yes	Nazoanga	38.4	No	No	Sauvage	Mixte	Sauvage	Sauvage	Sauvage	Mixte
EED139	ED0334	M	1.81793	38816	10.6	0	ASAQ	R	Yes	Nazoanga	38.2	No	Yes	Sauvage	Sauvage	Sauvage	Sauvage	Sauvage	Sauvage
EED140	ED0337	F	38.5708	7495	12.3	0	AL	RCPA	Yes	Nazoanga	37.9	No	No	Sauvage	Sauvage	Sauvage	Sauvage	Sauvage	Sauvage
EED141	ED0339	M	3.5729	4723	10.8	0	AL	R	Yes	Nazoanga	38.4	No	Yes	Mixte	Sauvage	Sauvage	Sauvage	Sauvage	Sauvage
EED142	ED0340	M	0.405202	191683	10.9	0	AL	RCPA	Yes	Nazoanga	38.7	No	No	Mutant	Sauvage	Sauvage	Sauvage	Sauvage	Sauvage
EED143	ED0341	F	40.5722	6783	10.5	0	AL	RCPA	Yes	Nazoanga	37.9	No	No	Sauvage	Sauvage	Sauvage	Sauvage	Sauvage	Sauvage
EED144	ED0342	M	1.47296	36932	9.5	0	ASAQ	RCPA	Yes	Nazoanga	38.9	No	No	Sauvage	Sauvage	Sauvage	Sauvage	Sauvage	Sauvage
EED145	ED0343	F	1.73854	71353	8.5	0	ASAQ	NI	Yes	Nazoanga	39.5	Yes	No	Sauvage	Sauvage	Mutant	Sauvage	Sauvage	Sauvage
EED146	ED0344	F	8.57495	91633	11.1	0	AL	R	Yes	Nazoanga	37.9	No	Yes	Sauvage	Mixte	Mutant	Sauvage	Sauvage	Sauvage
EED147	ED0346	F	4.58042	43500	9.9	0	AL	RCPA	Yes	Nazoanga	38.6	No	No	Mixte	Mixte	Mutant	Sauvage	Sauvage	Sauvage
EED148	ED0347	M	5.59343	34339	11.5	0	ASAQ	RCPA	Yes	Nazoanga	37.7	No	No	Mutant	Sauvage	Sauvage	Sauvage	Sauvage	Sauvage
EED149	ED0348	F	7.60027	42192	11.1	0	ASAQ	R	Yes	Nazoanga	37.7	No	Yes	Sauvage	Sauvage	Mutant	Sauvage	Sauvage	Sauvage
EED150	ED0349	M	2.60096	31460	9.7	0	AL	R	Yes	Nazoanga	38.7	No	Yes	Sauvage	Sauvage	Sauvage	Sauvage	Sauvage	Sauvage
EED151	ED0350	M	2.60096	110833	10.8	0	ASAQ	RCPA	Yes	Nazoanga	37.7	No	No	Sauvage	Sauvage	Sauvage	Sauvage	Sauvage	Sauvage
EED152	ED0351	F	30.601	22322	10.7	0	ASAQ	RCPA	Yes	Nazoanga	37.5	No	No	Sauvage	Sauvage	Sauvage	Sauvage	Sauvage	Sauvage
EED153	ED0352	M	1.90554	24806	11.6	0	AL	RCPA	Yes	Nazoanga	39.7	No	No	Sauvage	Sauvage	Sauvage	Sauvage	Sauvage	Sauvage
EED154	ED0354	F	3.92882	75397	9.2	0	ASAQ	R	Yes	Nazoanga	37.2	No	Yes	Sauvage	Sauvage	Mutant	Sauvage	Sauvage	Sauvage
EED155	ED0355	M	5.60438	12603	10.5	0	ASAQ	NI	Yes	Nazoanga	37.7	Yes	No	Sauvage	Sauvage	Mutant	Sauvage	Sauvage	Sauvage
EED156	ED0356	M	1.48939	156125	7.2	0	AL	NI	Yes	Nazoanga	39.1	Yes	No	Sauvage	Mutant	Mutant	Sauvage	Sauvage	Sauvage
EED157	ED0357	F	0.364134	97500	11.7	0	AL	NI	Yes	Nazoanga	38.7	Yes	No	Sauvage	Sauvage	Mixte	Sauvage	Sauvage	Sauvage
EED158	ED0359	F	2.60917	7251	9.7	0	ASAQ	R	Yes	Nazoanga	39.2	No	Yes	Sauvage	Sauvage	Sauvage	Sauvage	Sauvage	Sauvage
EED159	ED0360	M	2.35455	48990	5.4	0	ASAQ	RCPA	Yes	Nazoanga	38.1	No	No	Sauvage	Sauvage	Sauvage	Sauvage	Sauvage	Sauvage
EED160	ED0362	F	0.908966	72802	9.8	0	AL	NI	Yes	Nazoanga	39.2	Yes	No	Sauvage	Sauvage	Mutant	Sauvage	Sauvage	Sauvage
EED161	ED0363	F	1.62081	2915	8.6	0	ASAQ	R	Yes	Nazoanga	37.5	No	Yes	Mixte	Sauvage	Sauvage	Sauvage	Sauvage	Sauvage
EED162	ED0364	M	1.69747	17576	7.7	0	ASAQ	R	Yes	Nazoanga	39.1	No	Yes	Sauvage	Sauvage	Mutant	Sauvage	Sauvage	Sauvage
EED163	ED0365	M	0.555784	45974	8.3	0	ASAQ	NI	Yes	Nazoanga	39	Yes	No	Sauvage	Mixte	Mutant	Sauvage	Sauvage	Sauvage
EED164	ED0366	M	2.94593	83024	10.2	0	ASAQ	RCPA	Yes	Nazoanga	37.9	No	No	Sauvage	Mixte	Sauvage	Sauvage	Sauvage	Sauvage
EED165	ED0367	M	8.64066	64452	12.3	0	AL	NI	Yes	Nazoanga	38.6	Yes	No	Sauvage	Mixte	Mixte	Sauvage	Sauvage	Sauvage
EED166	ED0368	F	3.64408	70633	9.8	0	ASAQ	NI	Yes	Nazoanga	39.4	Yes	No	Sauvage	Sauvage	Mixte	Sauvage	Sauvage	Sauvage
EED167	ED0369	M	3.68241	56248	9.6	0	ASAQ	R	Yes	Nazoanga	36.9	No	Yes	Sauvage	Mixte	Mixte	Sauvage	Sauvage	Sauvage
EED168	ED0370	M	3.64956	31447	8.6	0	ASAQ	RCPA	Yes	Nazoanga	37.3	No	No	Sauvage	Sauvage	Mutant	Sauvage	Sauvage	Sauvage
EED169	ED0371	F	2.65572	3549	8.8	0	AL	R	Yes	Nazoanga	38.8	No	Yes	Mixte	Sauvage	Sauvage	Sauvage	Sauvage	Sauvage
EED170	ED0372	M	0.416153	2330	10.4	0	AL	RCPA	Yes	Nazoanga	36.2	No	No	Sauvage	Sauvage	Mutant	Sauvage	Sauvage	Sauvage
EED171	ED0373	F	2.57084	34006	7.7	0	AL	RCPA	Yes	Nazoanga	38.5	No	No	Mutant	Mixte	Mutant	Sauvage	Sauvage	Sauvage
EED172	ED0374	M	3.14579	44648	10.6	0	ASAQ	RCPA	Yes	Nazoanga	39.2	No	No	Mixte	Sauvage	Sauvage	Sauvage	Sauvage	Sauvage
EED173	ED0375	M	4.35318	75409	11.1	0	AL	R	Yes	Nazoanga	38.1	No	Yes	Mutant	Mutant	Mutant	Sauvage	Sauvage	Sauvage
EED174	ED0376	M	1.7358	35560	6.1	0	ASAQ	RCPA	Yes	Nazoanga	38.3	No	No	Sauvage	Sauvage	Sauvage	Sauvage	Sauvage	Sauvage
EED175	ED0377	M	3.66051	86803	9.2	0	AL	R	Yes	Nazoanga	36.8	No	Yes	Sauvage	Sauvage	Mutant	Sauvage	Sauvage	Sauvage
EED176	ED0378	F	1.38809	75523	7.9	0	AL	NI	Yes	Nazoanga	39.1	Yes	No	Mutant	Mixte	Mutant	Sauvage	Sauvage	Sauvage
EED177	ED0379	M	0.490075	20607	8.5	0	AL	NI	Yes	Nazoanga	37.5	Yes	No	Sauvage	Sauvage	Mixte	Sauvage	Sauvage	Sauvage
EED178	ED0380	M	3.66598	53663	12	0	AL	NI	Yes	Nazoanga	37.7	Yes	No	Sauvage	Sauvage	Sauvage	Sauvage	Sauvage	Sauvage
EED179	ED0381	M	2.66393	109118	10.4	0	AL	R	Yes	Nazoanga	39.2	No	Yes	Sauvage	Mixte	Sauvage	Sauvage	Sauvage	Sauvage
EED180	ED0382	F	2.66667	56868	11.1	0	ASAQ	NI	Yes	Nazoanga	38.7	Yes	No	Sauvage	Sauvage	Sauvage	Sauvage	Sauvage	Sauvage
EED181	ED0383	F	1.43737	18274	10.1	0	ASAQ	NI	Yes	Nazoanga	39.5	Yes	No	Mixte	Sauvage	Sauvage	Sauvage	Sauvage	Sauvage
EED182	ED0385	M	1.67283	22717	7.6	0	AL	NI	Yes	Nazoanga	38.5	Yes	No	Sauvage	Sauvage	Mutant	Sauvage	Sauvage	Sauvage
EED183	ED0386	F	1.50308	9427	8.2	0	ASAQ	R	Yes	Nazoanga	37.5	No	Yes	Sauvage	Mixte	Mutant	Sauvage	Sauvage	Sauvage
EED184	ED0388	M	1.74127	4370	8.3	0	AL	R	Yes	Nazoanga	37.5	No	Yes	Sauvage	Sauvage	Mutant	Sauvage	Sauvage	Sauvage
EED185	ED0389	M	6.67762	125286	10.6	0	AL	NI	Yes	Nazoanga	37.6	Yes	No	Sauvage	Sauvage	Mutant	Sauvage	Sauvage	Sauvage
EED186	ED0391	M	1.74949	74607	9.7	0	ASAQ	RCPA	Yes	Nazoanga	37.9	No	No	Sauvage	Sauvage	Mutant	Sauvage	Sauvage	Sauvage
EED187	ED0392	M	6.68036	89583	12.7	0	ASAQ	NI	Yes	Nazoanga	39.7	Yes	No	Mixte	Mixte	Sauvage	Sauvage	Sauvage	Sauvage
EED188	ED0393	M	2.68036	5442	9.9	0	AL	NI	Yes	Nazoanga	38.7	Yes	No	Sauvage	Sauvage	Mixte	Sauvage	Sauvage	Sauvage
EED189	ED0394	M	0.438056	63760	11.3	0	AL	RCPA	Yes	Nazoanga	37.4	No	No	Sauvage	Sauvage	Mutant	Sauvage	Sauvage	Sauvage
EED190	ED0396	F	1.17728	4170	8.3	0	AL	RCPA	Yes	Nazoanga	38.7	No	No	Mutant	Sauvage	Mutant	Sauvage	Sauvage	Sauvage
EED191	ED0398	M	4.69541	40302	9.6	0	AL	NI	Yes	Nazoanga	39.1	Yes	No	Mutant	Mixte	Sauvage	Sauvage	Sauvage	Mixte
EED192	ED0399	F	1.94935	26162	6.8	0	ASAQ	RCPA	Yes	Nazoanga	39.9	No	No	Sauvage	Mutant	Mutant	Sauvage	Sauvage	Sauvage
EED193	ED0400	F	1.72758	11642	9.4	0	ASAQ	R	Yes	Nazoanga	38.1	No	Yes	Mutant	Mixte	Mutant	Sauvage	Sauvage	Sauvage
EED194	ED0402	M	3.95893	26162	9	387	ASAQ	NI	Yes	Nazoanga	37	Yes	No	Sauvage	Sauvage	Sauvage	Sauvage	Sauvage	Sauvage
EED195	ED0403	F	5.70021	93555	8.7	0	ASAQ	RCPA	Yes	Nazoanga	37.3	No	No	Sauvage	Sauvage	Mutant	Sauvage	Sauvage	Sauvage
EED196	ED0404	M	2.01232	3034	8.6	0	ASAQ	NA	No	Nazoanga	39.1	No
EED197	ED0405	F	6.70773	29087	9.4	0	ASAQ	R	Yes	Nazoanga	38.7	No	Yes	Mutant	Sauvage	Sauvage	Sauvage	Sauvage	Sauvage
EED198	ED0407	M	0.451745	35013	11	0	AL	NI	Yes	Nazoanga	37.8	Yes	No	Mutant	Sauvage	Mutant	Sauvage	Sauvage	Sauvage
EED199	ED0408	M	2.71321	76800	9.8	0	AL	R	Yes	Nazoanga	39.1	No	Yes	Mixte	Sauvage	Sauvage	Sauvage	Sauvage	Sauvage
EED200	ED0410	F	3.71526	28410	11.8	0	AL	NI	Yes	Nazoanga	37.9	Yes	No	Mutant	Sauvage	Sauvage	Sauvage	Sauvage	Sauvage
EED201	ED0411	F	6.71321	27331	10.6	0	ASAQ	R	Yes	Nazoanga	39.4	No	Yes	Mutant	Sauvage	Mutant	Sauvage	Sauvage	Sauvage
EED202	ED0413	M	1.95756	56594	6.8	378	ASAQ	R	Yes	Nazoanga	38.3	No	Yes	Sauvage	Sauvage	Sauvage	Sauvage	Sauvage	Sauvage
EED203	ED0414	M	4.71732	124917	9.9	456	AL	R	Yes	Nazoanga	37.6	No	Yes	Sauvage	Mixte	Sauvage	Sauvage	Sauvage	Mixte
EED204	ED0416	M	1.77413	49940	8.2	330	ASAQ	R	Yes	Nazoanga	39.6	No	Yes	Sauvage	Sauvage	Sauvage	Sauvage	Sauvage	Sauvage
EED205	ED0418	M	8.72827	28266	10.9	0	AL	R	Yes	Nazoanga	39.1	No	Yes	Mutant	Sauvage	Sauvage	Sauvage	Sauvage	Sauvage
EED206	ED0420	M	0.50924	78400	10	0	AL	R	Yes	Nazoanga	38.5	No	Yes	Mutant	Sauvage	Sauvage	Sauvage	Sauvage	Sauvage
EED207	ED0422	M	2.04517	2420	7.2	0	AL	R	Yes	Nazoanga	37.5	No	Yes	Sauvage	Sauvage	Mutant	Sauvage	Sauvage	Sauvage
EED208	ED0423	F	3.74538	110938	9.7	0	ASAQ	NI	Yes	Nazoanga	39.2	Yes	No	Mixte	Sauvage	Mutant	Sauvage	Sauvage	Sauvage
EED209	ED0425	M	4.05749	33774	12	0	AL	NI	Yes	Nazoanga	38.1	Yes	No	Mutant	Mixte	Mutant	Sauvage	Sauvage	Sauvage
EED210	ED0426	F	2.74606	3669	9.8	0	AL	NI	Yes	Nazoanga	38.9	Yes	No	Sauvage	Sauvage	Mutant	Sauvage	Sauvage	Sauvage
EED211	ED0427	F	3.74812	37072	10	0	ASAQ	RCPA	Yes	Nazoanga	38.5	No	No	Mixte	Sauvage	Sauvage	Sauvage	Sauvage	Sauvage
EED212	ED0428	M	1.90554	16262	7.3	0	ASAQ	RCPA	Yes	Nazoanga	37.9	No	No	Sauvage	Mutant	Mutant	Sauvage	Sauvage	Sauvage
EED213	ED0430	F	3.75359	160417	10.6	0	AL	R	Yes	Nazoanga	37.8	No	Yes	Mixte	Sauvage	Sauvage	Sauvage	Sauvage	Sauvage
EED214	ED0431	F	3.46338	40350	8.9	0	AL	NI	Yes	Nazoanga	37.9	Yes	No	Sauvage	Sauvage	Sauvage	Sauvage	Sauvage	Sauvage
EED215	ED0432	M	0.583162	75328	10.5	0	ASAQ	NI	Yes	Nazoanga	37.7	Yes	No	Sauvage	Sauvage	Sauvage	Sauvage	Sauvage	Sauvage
EED216	ED0433	M	1.7577	23646	7.1	0	ASAQ	NA	No	Nazoanga	38.3	No		Sauvage	Sauvage	Mutant	Sauvage	Sauvage	Sauvage
EED217	ED0434	F	1.87543	39956	10.2	0	ASAQ	RCPA	Yes	Nazoanga	39.1	No	No	Sauvage	Sauvage	Sauvage	Sauvage	Sauvage	Sauvage
EED218	ED0436	F	0.930869	58113	7.1	0	AL	NI	Yes	Nazoanga	38.7	Yes	No	Sauvage	Sauvage	Mutant	Sauvage	Sauvage	Sauvage
EED219	ED0437	M	0.490075	3720	9.7	0	ASAQ	RCPA	Yes	Nazoanga	38.7	No	No	Sauvage	Sauvage	Mutant	Sauvage	Sauvage	Sauvage
EED220	EED0438	F	0.939083	62261	8.7	0	ASAQ	RCPA	Yes	Nazoanga	39.5	No	No	Mutant	Sauvage	Sauvage	Sauvage	Sauvage	Sauvage
EED221	ED0440	M	1.82615	13275	9.1	0	ASAQ	NI	Yes	Nazoanga	38.9	Yes	No	Sauvage	Sauvage	Sauvage	Sauvage	Sauvage	Sauvage
EED222	ED0443	F	1.38809	9365	8.3	44	ASAQ	RCPA	Yes	Nazoanga	39.6	No	No	Sauvage	Sauvage	Sauvage	Sauvage	Sauvage	Sauvage
EED223	ED0445	M	1.97399	147063	7.5	0	ASAQ	NI	Yes	Nazoanga	38.9	Yes	No	Mixte	Sauvage	Sauvage	Sauvage	Sauvage	Sauvage
EED224	ED0447	F	1.94387	51346	9.4	0	ASAQ	RCPA	Yes	Nazoanga	39.7	No	No	Sauvage	Sauvage	Sauvage	Sauvage	Sauvage	Sauvage
EED225	ED0448	F	1.01027	93278	8.9	0	ASAQ	RCPA	Yes	Nazoanga	39.5	No	No	Sauvage	Sauvage	Sauvage	Sauvage	Sauvage	Sauvage
EED226	ED0449	F	3.94798	33919	13.1	0	AL	RCPA	Yes	Nazoanga	38.7	No	No	Mutant	Mixte	Sauvage	Sauvage	Sauvage	Mixte
EED227	ED0450	M	1.6345	15377	9.9	0	ASAQ	RCPA	Yes	Nazoanga	38	No	No	Sauvage	Sauvage	Sauvage	Sauvage	Sauvage	Sauvage
EED228	ED0451	F	0.960986	153125	6.4	0	AL	NI	Yes	Nazoanga	36.9	Yes	No	Sauvage	Sauvage	Sauvage	Sauvage	Sauvage	Sauvage
EED229	ED0452	M	4.79671	91667	11.6	0	AL	R	Yes	Nazoanga	38.7	No	Yes	Sauvage	Mixte	Mixte	Sauvage	Sauvage	Sauvage
EED230	ED0453	F	5.60712	14527	9.1	0	AL	R	Yes	Nazoanga	40	No	Yes	Sauvage	Mixte	Sauvage	Sauvage	Sauvage	Mixte
EED231	ED0455	F	0.977413	22550	8.5	230	ASAQ	R	Yes	Nazoanga	40.5	No	Yes	Sauvage	Sauvage	Mutant	Sauvage	Sauvage	Sauvage
EED232	ED0457	M	4.80219	33470	9.2	16	AL	RCPA	Yes	Nazoanga	39.4	No	No	Sauvage	Sauvage	Mutant	Sauvage	Sauvage	Sauvage
EED233	ED0458	F	1.79055	39431	11	0	AL	RCPA	Yes	Nazoanga	37.7	No	No	Mixte	Sauvage	Sauvage	Sauvage	Sauvage	Sauvage
EED234	ED0459	F	4.80493	24131	10.1	0	ASAQ	R	Yes	Nazoanga	38.5	No	Yes	Mixte	Sauvage	Sauvage	Sauvage	Sauvage	Sauvage
EED235	ED0461	F	1.73032	2832	7.7	0	AL	NI	Yes	Nazoanga	37.5	Yes	No	Sauvage	Sauvage	Sauvage	Sauvage	Sauvage	Sauvage
EED236	ED0462	M	2.05886	49301	11.3	0	ASAQ	RCPA	Yes	Nazoanga	40.5	No	No	Sauvage	Mutant	Mutant	Sauvage	Sauvage	Sauvage
EED237	ED0464	M	2.81451	2038	10.4	0	AL	RCPA	Yes	Nazoanga	37.7	No	No	Sauvage	Sauvage	Sauvage	Sauvage	Sauvage	Sauvage
EED238	ED0465	M	0.766598	187500	8.1	0	AL	R	Yes	Nazoanga	39.5	No	Yes	Sauvage	Sauvage	Sauvage	Sauvage	Sauvage	Sauvage
EED239	ED0469	M	0.991102	23955	7.2	0	AL	RCPA	Yes	Nazoanga	39.2	No	No	Sauvage	Mutant	Mutant	Sauvage	Sauvage	Sauvage
EED240	ED0470	M	0.555784	191677	10.9	0	ASAQ	NI	Yes	Nazoanga	38.3	Yes	No	Sauvage	Sauvage	Mutant	Sauvage	Sauvage	Sauvage
EED241	ED0472	M	3.44422	140300	7.4	0	ASAQ	RCPA	Yes	Nazoanga	39.8	No	No	Sauvage	Sauvage	Sauvage	Sauvage	Sauvage	Sauvage
EED242	ED0474	F	0.583162	57296	9.4	0	ASAQ	RCPA	Yes	Nazoanga	38.1	No	No	Sauvage	Sauvage	Sauvage	Sauvage	Sauvage	Sauvage
EED243	ED0476	F	1.57974	100125	5.5	0	AL	R	Yes	Nazoanga	36.9	No	Yes	Mutant	Sauvage	Mixte	Sauvage	Sauvage	Sauvage
EED244	ED0478	F	0.605065	110625	7.7	0	ASAQ	RCPA	Yes	Nazoanga	37.9	No	No	Sauvage	Mutant	Mutant	Sauvage	Sauvage	Sauvage
EED245	ED0481	M	0.572211	16598	9.2	0	AL	RCPA	Yes	Nazoanga	40.5	No	No	Sauvage	Sauvage	Mutant	Sauvage	Sauvage	Sauvage
EED246	ED0482	M	1.99316	48828	9.3	372	AL	NI	Yes	Nazoanga	38.2	Yes	No	Mixte	Sauvage	Sauvage	Sauvage	Sauvage	Sauvage
EED247	ED0485	F	3.62218	29786	10.7	0	AL	RCPA	Yes	Nazoanga	39.5	No	No	Mutant	Sauvage	Mutant	Sauvage	Sauvage	Sauvage
EED248	ED0486	M	0.936345	3587	6.4	39	AL	NI	Yes	Nazoanga	39.2	Yes	No	Mutant	Sauvage	Mixte	Sauvage	Sauvage	Sauvage
EED249	ED0487	F	1.80424	4129	6.7	244	AL	R	Yes	Nazoanga	38.5	No	Yes	Sauvage	Sauvage	Mutant	Sauvage	Sauvage	Sauvage
EED250	ED0488	F	0.900753	32769	6.9	0	ASAQ	RCPA	Yes	Nazoanga	39.4	No	No	Mixte	Sauvage	Sauvage	Sauvage	Sauvage	Sauvage
EED251	ED0492	F	2.8501	14087	8.2	0	AL	R	Yes	Nazoanga	36.9	No	Yes	Sauvage	Mixte	Sauvage	Sauvage	Sauvage	Sauvage
EED252	ED0494	M	2.86927	39400	11	0	ASAQ	RCPA	Yes	Nazoanga	39.2	No	No	Mixte	Mixte	Mutant	Sauvage	Sauvage	Sauvage
EED253	ED0495	M	3.6961	75000	10.5	0	ASAQ	RCPA	Yes	Nazoanga	38.3	No	No	Mutant	Mixte	Mutant	Sauvage	Sauvage	Sauvage
EED254	ED0500	M	0.821355	13062	9.9	0	ASAQ	RCPA	Yes	Nazoanga	38.7	No	No	Sauvage	Sauvage	Sauvage	Sauvage	Sauvage	Sauvage
EED255	ED0509	M	2.5681	3019	9.2	0	ASAQ	RCPA	Yes	Nazoanga	36.5	No	No	Sauvage	Sauvage	Sauvage	Sauvage	Sauvage	Sauvage
EED256	ED0511	F	1.42642	150000	7.8	0	AL	NI	Yes	Nazoanga	37.5	Yes	No	Sauvage	Sauvage	Sauvage	Sauvage	Sauvage	Sauvage
EED257	ED0512	F	1.88912	103125	5.9	0	ASAQ	RCPA	Yes	Nazoanga	41	No	No	Sauvage	Sauvage	Sauvage	Sauvage	Sauvage	Sauvage
EED258	ED0514	M	4.93087	19874	10.5	0	AL	NI	Yes	Nazoanga	38.9	Yes	No	Mixte	Sauvage	Sauvage	Sauvage	Sauvage	Sauvage
EED259	ED0516	M	4.63244	108833	11.5	0	AL	NI	Yes	Nazoanga	37.1	Yes	No	Sauvage	Sauvage	Mutant	Sauvage	Sauvage	Sauvage
EED260	ED0519	M	4.94456	13100	8.3	0	ASAQ	RCPA	Yes	Nazoanga	39.5	No	No	Sauvage	Sauvage	Mutant	Sauvage	Sauvage	Sauvage
EED261	ED0521	M	0.566735	181250	6	0	ASAQ	RCPA	Yes	Nazoanga	36.8	No	No	Sauvage	Sauvage	Mutant	Sauvage	Sauvage	Sauvage
EED262	ED0522	M	2.28611	21164	7	0	ASAQ	R	Yes	Nazoanga	39.3	No	Yes	Sauvage	Sauvage	Mixte	Sauvage	Sauvage	Sauvage
EED263	ED0523	F	1.12799	59015	9.9	0	AL	RCPA	Yes	Nazoanga	39.7	No	No	Sauvage	Sauvage	Sauvage	Sauvage	Sauvage	Sauvage
EED264	ED0529	F	1.02122	10622	11.3	0	AL	R	Yes	Nazoanga	39.5	No	Yes	Sauvage	Sauvage	Sauvage	Sauvage	Sauvage	Sauvage
EED265	ED0530	M	1.32786	66478	5.9	0	ASAQ	RCPA	Yes	Nazoanga	37.4	No	No	Sauvage	Mixte	Mixte	Sauvage	Sauvage	Sauvage
EED266	ED0531	F	1.17728	76000	6.4	0	AL	R	Yes	Nazoanga	36.9	No	Yes	Sauvage	Sauvage	Sauvage	Sauvage	Sauvage	Sauvage
EED267	ED0532	M	0.796715	73438	9.3	0	ASAQ	RCPA	Yes	Nazoanga	38.4	No	No	Sauvage	Sauvage	Mutant	Sauvage	Sauvage	Sauvage
EED268	ED0534	M	2.98152	16303	11.2	0	AL	R	Yes	Nazoanga	38.8	No	Yes	Mixte	Sauvage	Mutant	Sauvage	Sauvage	Sauvage
EED269	ED0535	M	1.15537	2045	6.9	72	AL	NA	No	Nazoanga	37.1	No	No	Mixte	Sauvage	Mixte	Sauvage	Sauvage	Sauvage
EED270	ED0536	M	1.59343	16477	8.1	0	ASAQ	RCPA	Yes	Nazoanga	37.5	No	No	Sauvage	Sauvage	Sauvage	Sauvage	Sauvage	Sauvage
EED271	ED0537	M	14.9843	30514	13.8	0	ASAQ	RCPA	Yes	Nazoanga	37	No	No	Sauvage	Sauvage	Sauvage	Sauvage	Sauvage	Sauvage
EED272	ED0538	M	0.793977	52144	8.8	0	ASAQ	RCPA	Yes	Nazoanga	37.5	No	No	Sauvage	Sauvage	Sauvage	Sauvage	Sauvage	Sauvage
EED273	ED0539	F	5.98768	13173	11.9	0	AL	RCPA	Yes	Nazoanga	37.9	No	No	Sauvage	Sauvage	Sauvage	Sauvage	Sauvage	Sauvage
EED274	ED0541	F	0.747433	14464	11.5	16	AL	RCPA	Yes	Nazoanga	37	No	No	Sauvage	Sauvage	Sauvage	Sauvage	Sauvage	Sauvage
EED275	ED0542	M	2.08624	3127	11.2	16	AL	RCPA	Yes	Nazoanga	37.9	No	No	Sauvage	Sauvage	Mutant	Sauvage	Sauvage	Sauvage
EED276	ED0544	M	2.26968	77150	11	0	ASAQ	RCPA	Yes	Nazoanga	36.8	No	No	Sauvage	Mutant	Sauvage	Sauvage	Sauvage	Sauvage
EED277	ED0547	F	2.30801	3580	9.4	0	AL	RCPA	Yes	Nazoanga	38.1	No	No	Sauvage	Sauvage	Sauvage	Sauvage	Sauvage	Sauvage
EED278	ED0548	F	0.558522	2664	9	146	ASAQ	RCPA	Yes	Nazoanga	37.8	No	No	Sauvage	Sauvage	Sauvage	Sauvage	Sauvage	Sauvage
EED279	ED0549	M	4.07392	22672	11.2	0	AL	RCPA	Yes	Nazoanga	40.3	No	No	Sauvage	Sauvage	Sauvage	Sauvage	Sauvage	Sauvage
EED280	ED0551	F	3.65777	18601	11.3	0	ASAQ	RCPA	Yes	Nazoanga	39.5	No	No	Sauvage	Mutant	Mutant	Sauvage	Sauvage	Sauvage
EED281	ED0552	F	0.818617	133333	10.4	0	AL	R	Yes	Nazoanga	38.3	No	Yes	Sauvage	Sauvage	Sauvage	Sauvage	Sauvage	Sauvage
EED282	ED0560	F	3.6386	16417	7.4	0	ASAQ	RCPA	Yes	Nazoanga	37.5	No	No	Sauvage	Sauvage	Sauvage	Sauvage	Sauvage	Sauvage
EED283	ED0562	F	1.23477	5035	7.1	0	ASAQ	RCPA	Yes	Nazoanga	37.2	No	No	Sauvage	Sauvage	Mutant	Sauvage	Sauvage	Sauvage
EED284	ED0563	M	2.23135	30984	9.8	0	ASAQ	RCPA	Yes	Nazoanga	39	No	No	Sauvage	Sauvage	Mutant	Sauvage	Sauvage	Sauvage
EED285	ED0571	F	3.83025	52552	9.3	0	ASAQ	RCPA	Yes	Nazoanga	39.5	No	No	Sauvage	Sauvage	Mutant	Sauvage	Sauvage	Sauvage
EED286	ED0574	F	0.457221	14842	7	0	ASAQ	RCPA	Yes	Nazoanga	37.8	No	No	Mixte	Sauvage	Sauvage	Sauvage	Sauvage	Sauvage
EED287	ED0575	M	1.69747	161833	10.3	0	AL	R	Yes	Nazoanga	40.5	No	Yes	Sauvage	Sauvage	Mutant	Sauvage	Sauvage	Sauvage
EED288	ED0577	F	7.11567	21966	12.8	0	AL	RCPA	Yes	Nazoanga	39	No	No	Sauvage	Sauvage	Mutant	Sauvage	Sauvage	Sauvage
EED289	ED0579	F	4.12047	2000	9.5	0	ASAQ	RCPA	Yes	Nazoanga	39.7	No	No	Sauvage	Sauvage	Mutant	Sauvage	Sauvage	Sauvage
EED290	ED0587	M	3.95072	45845	11.2	0	AL	RCPA	Yes	Nazoanga	38.2	No	No	Mutant	Sauvage	Sauvage	Sauvage	Sauvage	Sauvage
EED291	ED0596	M	2.41478	12819	10.7	0	AL	RCPA	Yes	Nazoanga	38.7	No	No	Sauvage	Mutant	Mutant	Sauvage	Sauvage	Sauvage
EED292	ED0597	F	4.45722	56687	11.6	0	AL	RCPA	Yes	Nazoanga	38.5	No	No	Mutant	Sauvage	Mutant	Sauvage	Sauvage	Sauvage
EED293	ED0599	M	2.34908	3029	7.4	52	AL	RCPA	Yes	Nazoanga	38.9	No	No	Sauvage	Sauvage	Sauvage	Sauvage	Sauvage	Sauvage
EED294	ED0602	F	2.16564	5796	8	0	AL	NI	Yes	Nazoanga	37.7	Yes	No	Sauvage	Sauvage	Sauvage	Sauvage	Sauvage	Sauvage
EED295	ED0608	M	4.18617	39601	8.6	0	AL	RCPA	Yes	Nazoanga	40	No	No	Sauvage	Sauvage	Mutant	Sauvage	Sauvage	Sauvage
EED296	ED0609	F	3.08008	15714	8	0	ASAQ	RCPA	Yes	Nazoanga	37.5	No	No	Mutant	Sauvage	Mutant	Sauvage	Sauvage	Sauvage
EED297	ED0610	M	3.95619	69457	10.3	0	ASAQ	RCPA	Yes	Nazoanga	39.8	No	No	Sauvage	Sauvage	Sauvage	Sauvage	Sauvage	Sauvage
EED298	ED0615	M	4.23819	2620	8.8	0	ASAQ	NA	No	Nazoanga	38.1	No
EED299	ED0616	F	0.438056	31058	8.7	0	AL	RCPA	Yes	Nazoanga	39.3	No	No	Sauvage	Sauvage	Mutant	Sauvage	Sauvage	Sauvage
EED300	ED0619	F	4.58316	2004	10.6	0	ASAQ	RCPA	Yes	Nazoanga	36	No	No	Sauvage	Sauvage	Mutant	Sauvage	Sauvage	Sauvage
EED301	ED0621	F	5.2512	4382	11.3	0	ASAQ	RCPA	Yes	Nazoanga	38.6	No	No	Sauvage	Sauvage	Sauvage	Sauvage	Sauvage	Sauvage
EED302	ED0622	F	0.375086	5539	5.7	97	AL	RCPA	Yes	Nazoanga	38.3	No	No	Sauvage	Mixte	Mutant	Sauvage	Sauvage	Sauvage
EED303	ED0635	F	14.3135	57107	13.1	0	AL	RCPA	Yes	Nazoanga	39.5	No	No	Sauvage	Sauvage	Sauvage	Sauvage	Sauvage	Sauvage
EED304	ED0636	M	5.05955	12018	9.4	0	ASAQ	RCPA	Yes	Nazoanga	37.4	No	No	Sauvage	Sauvage	Sauvage	Sauvage	Sauvage	Sauvage
EED305	ED0638	F	2.33265	3338	11.1	0	ASAQ	RCPA	Yes	Nazoanga	37.5	No	No	Sauvage	Mixte	Mutant	Sauvage	Sauvage	Sauvage
EED306	ED0645	M	0.91718	29166	8	0	AL	RCPA	Yes	Nazoanga	38.2	No	No	Mixte	Sauvage	Sauvage	Sauvage	Sauvage	Sauvage
EED307	ED0647	F	20.3888	11528	12.4	0	ASAQ	RCPA	Yes	Nazoanga	37.5	No	No	Sauvage	Sauvage	Sauvage	Sauvage	Sauvage	Sauvage
EED308	ED0648	F	12.3888	18867	13.2	0	ASAQ	RCPA	Yes	Nazoanga	37.9	No	No	Mutant	Mutant	Mutant	Sauvage	Sauvage	Sauvage
EED309	ED0649	M	1.4757	141250	9.2	0	AL	R	Yes	Nazoanga	40.5	No	Yes	Mutant	Mutant	Mutant	Sauvage	Sauvage	Sauvage
EED310	ED0663	M	5.42642	67500	11	0	AL	RCPA	Yes	Nazoanga	38.6	No	No	Sauvage	Sauvage	Sauvage	Sauvage	Sauvage	Sauvage
EED311	ED0672	F	2.41205	74688	6.3	0	AL	RCPA	Yes	Nazoanga	39.2	No	No	Sauvage	Sauvage	Sauvage	Sauvage	Sauvage	Sauvage
EED312	ED0678	F	3.47433	134167	10.7	0	AL	R	Yes	Nazoanga	39.1	No	Yes	Sauvage	Sauvage	Sauvage	Sauvage	Sauvage	Sauvage
EED313	ED0679	M	5.17454	92224	10	0	ASAQ	NI	Yes	Nazoanga	39	Yes	No	Sauvage	Sauvage	Sauvage	Sauvage	Sauvage	Sauvage
EED314	ED0681	F	11.4031	53383	11.6	0	AL	RCPA	Yes	Nazoanga	38.8	No	No	Sauvage	Sauvage	Sauvage	Sauvage	Sauvage	Sauvage
EED315	ED0682	M	2.5681	100417	8.4	0	ASAQ	RCPA	Yes	Nazoanga	38.8	No	No	Sauvage	Sauvage	Mutant	Sauvage	Sauvage	Sauvage
EED316	ED0684	M	1.50308	71500	7.7	0	ASAQ	RCPA	Yes	Nazoanga	36.6	No	No	Mutant	Sauvage	Mutant	Sauvage	Sauvage	Sauvage
EED317	ED0686	M	2.61465	190625	7.1	0	ASAQ	R	Yes	Nazoanga	40.5	No	Yes	Mutant	Sauvage	Mutant	Sauvage	Sauvage	Sauvage
EED318	ED0687	M	0.752909	159375	7.2	0	AL	NI	Yes	Nazoanga	38.2	Yes	No	Mutant	Sauvage	Mutant	Sauvage	Sauvage	Sauvage
EED319	ED0688	M	1.99042	26829	8.1	0	AL	NI	Yes	Nazoanga	37.2	Yes	No	Mutant	Sauvage	Sauvage	Sauvage	Sauvage	Sauvage
EED320	ED0694	F	21.5332	22322	13.9	0	ASAQ	RCPA	Yes	Nazoanga	40.7	No	No	Sauvage	Sauvage	Mutant	Sauvage	Sauvage	Sauvage
EED321	ED0695	M	1.05955	40318	8.3	0	ASAQ	RCPA	Yes	Nazoanga	39.8	No	No	Sauvage	Sauvage	Mutant	Sauvage	Sauvage	Sauvage
EED322	ED0696	M	6.53799	142076	12.7	0	AL	R	Yes	Nazoanga	39.8	No	Yes	Sauvage	Sauvage	Sauvage	Sauvage	Sauvage	Sauvage
EED323	ED0697	F	2.54073	59500	10.5	0	ASAQ	NI	Yes	Nazoanga	40.6	Yes	No	Sauvage	Sauvage	Mutant	Sauvage	Sauvage	Sauvage
EED324	ED0699	M	2.54346	58952	10.4	0	AL	NI	Yes	Nazoanga	40.4	Yes	No	Sauvage	Sauvage	Sauvage	Sauvage	Sauvage	Sauvage
EED325	ED0700	F	2.57358	21619	8.3	0	ASAQ	NI	Yes	Nazoanga	41	Yes	No	Mixte	Mixte	Mutant	Sauvage	Sauvage	Sauvage
EED326	ED0701	M	4.54483	6030	12.1	0	AL	R	Yes	Nazoanga	39.7	No	Yes	Sauvage	Sauvage	Mutant	Sauvage	Sauvage	Sauvage
EED327	ED0703	M	0.804928	16518	8.6	0	AL	RCPA	Yes	Nazoanga	40	No	No	Sauvage	Sauvage	Mutant	Sauvage	Sauvage	Sauvage
EED328	ED0706	F	0.70089	17450	10.1	0	ASAQ	RCPA	Yes	Nazoanga	38.5	No	No	Sauvage	Sauvage	Sauvage	Sauvage	Sauvage	Sauvage

## Sheet: Post_Treatment
num_p	crt_rslt_final	rsultatn86y	rsultaty184f	rslts_s1034c	rslts_n1042d	rslt_d1246y
ECA001	Mutant	Sauvage	Sauvage	Sauvage	Sauvage	Sauvage
ECA002	Sauvage	Sauvage	Mutant	Sauvage	Sauvage	Sauvage
ECA005	Mutant	Mixte	Mutant	Sauvage	Sauvage	Sauvage
ECA006	Mutant	Sauvage	Mutant	Sauvage	Sauvage	Sauvage
ECA008	Sauvage	Sauvage	Sauvage	Sauvage	Sauvage	Sauvage
ECA009	Sauvage	Sauvage	Sauvage	Sauvage	Sauvage	Sauvage
ECA011	Sauvage	Sauvage	Sauvage	Sauvage	Sauvage	Sauvage
ECA012	Mutant	Sauvage	Mutant	Sauvage	Sauvage	Sauvage
ECA013	Mixte	Sauvage	Sauvage	Sauvage	Sauvage	Sauvage
ECA014	Mutant	Mutant	Mutant	Sauvage	Sauvage	Sauvage
ECA015	Mixte	Sauvage	Sauvage	Sauvage	Sauvage	Sauvage
ECA017	Sauvage	Sauvage	Sauvage	Sauvage	Sauvage	Sauvage
ECA018	Mutant	Sauvage	Mutant	Sauvage	Sauvage	Sauvage
ECA021	Sauvage	Sauvage	Mutant	Sauvage	Sauvage	Sauvage
ECA022	Sauvage	Sauvage	Sauvage	Sauvage	Sauvage	Sauvage
ECA023	Sauvage	Sauvage	Mutant	Sauvage	Sauvage	Sauvage
ECA026	Sauvage	Sauvage	Sauvage	Sauvage	Sauvage	Sauvage
ECA027	Sauvage	Sauvage	Mutant	Sauvage	Sauvage	Sauvage
ECA028	Mutant	Mutant	Mutant	Sauvage	Sauvage	Sauvage
ECA029	Sauvage	Mixte	Mutant	Sauvage	Sauvage	Sauvage
ECA030	Mixte	Mutant	Mutant	Sauvage	Sauvage	Sauvage
ECA031	Sauvage	Sauvage	Mutant	Sauvage	Sauvage	Sauvage
ECA033	Mutant	NA	NA	NA	NA	NA
ECA036	Sauvage	Mixte	Mixte	Sauvage	Sauvage	Sauvage
ECA037	Sauvage	Sauvage	Mutant	Sauvage	Sauvage	Sauvage
ECA038	Sauvage	Sauvage	Sauvage	Sauvage	Sauvage	Sauvage
ECA039	Sauvage	Sauvage	Mutant	Sauvage	Sauvage	Sauvage
ECA040	Sauvage	Sauvage	Sauvage	Sauvage	Sauvage	Sauvage
ECA041	Mixte	Sauvage	Mutant	Sauvage	Sauvage	Sauvage
ECA042	Sauvage	Sauvage	Sauvage	Sauvage	Sauvage	Sauvage
ECA044	Sauvage	Sauvage	Mixte	Sauvage	Sauvage	Sauvage
ECA045	Sauvage	Sauvage	Sauvage	Sauvage	Sauvage	Sauvage
ECA046	Mutant	Sauvage	Sauvage	Sauvage	Sauvage	Sauvage
ECA050	Mixte	Sauvage	Mixte	Sauvage	Sauvage	Sauvage
ECA051	Mutant	Sauvage	Mutant	Sauvage	Sauvage	Sauvage
ECA053	Mutant	Sauvage	Mutant	Sauvage	Sauvage	Sauvage
ECA054	Sauvage	Sauvage	Sauvage	Sauvage	Sauvage	Sauvage
ECA056	Mutant	Sauvage	Mutant	Sauvage	Sauvage	Sauvage
ECA057	Sauvage	Sauvage	Sauvage	Sauvage	Sauvage	Sauvage
ECA058	NA	NA	NA	Sauvage	Sauvage	Sauvage
ECA059	Sauvage	Sauvage	Mutant	Sauvage	Sauvage	Sauvage
ECA060	Sauvage	Sauvage	Sauvage	Sauvage	Sauvage	Sauvage
ECA063	Sauvage	Sauvage	Mutant	Sauvage	Sauvage	Sauvage
ECA064	Sauvage	Sauvage	Sauvage	Sauvage	Sauvage	Sauvage
ECA065	Mutant	Sauvage	Sauvage	Sauvage	Sauvage	Sauvage
ECA068	Sauvage	Sauvage	Sauvage	Sauvage	Sauvage	Sauvage
ECA069	Mutant	Sauvage	Mutant	Sauvage	Sauvage	Sauvage
ECA071	Sauvage	Mutant	Mutant	Sauvage	Sauvage	Sauvage
ECA074	Sauvage	Sauvage	Mutant	Sauvage	Sauvage	Sauvage
ECA076	Sauvage	Sauvage	Mutant	Sauvage	Sauvage	Sauvage
ECA077	Mutant	Mutant	Mutant	Sauvage	Sauvage	Sauvage
ECA079	Sauvage	Sauvage	Mutant	Sauvage	Sauvage	Sauvage
ECA080	Sauvage	Sauvage	Mutant	Sauvage	Sauvage	Sauvage
ECA084	Sauvage	Sauvage	Mutant	Sauvage	Sauvage	Sauvage
ECA085	Sauvage	Sauvage	Mutant	Sauvage	Sauvage	Sauvage
ECA086	Sauvage	Sauvage	Mutant	Sauvage	Sauvage	Sauvage
ECA087	Sauvage	Sauvage	Mutant	Sauvage	Sauvage	Sauvage
ECA089	Sauvage	Sauvage	Sauvage	Sauvage	Sauvage	Sauvage
ECA099	Sauvage	Sauvage	Mutant	Sauvage	Sauvage	Sauvage
ECA103	Sauvage	Sauvage	Sauvage	NA	NA	NA
ECA127	Sauvage	Sauvage	Sauvage	Sauvage	Sauvage	Sauvage
ECA129	Sauvage	Sauvage	Sauvage	Sauvage	Sauvage	Sauvage
ECA153	Sauvage	Sauvage	Mutant	Sauvage	Sauvage	NA
ECA163	Mutant	Sauvage	Sauvage	Sauvage	Sauvage	Sauvage
ECA173	Sauvage	Sauvage	Sauvage	Sauvage	Sauvage	Sauvage
ECA175	Sauvage	Sauvage	Sauvage	Sauvage	Sauvage	Sauvage
ECA176	Sauvage	Sauvage	Mixte	Sauvage	Sauvage	Sauvage
ECA177	Sauvage	Mutant	Sauvage	Sauvage	Sauvage	Sauvage
ECA179	Sauvage	NA	NA	Sauvage	Sauvage	Sauvage
ECA180	Sauvage	Sauvage	Sauvage	Sauvage	Sauvage	Sauvage
ECA182	Sauvage	Sauvage	Mixte	Sauvage	Sauvage	Sauvage
ECA187	NA	Mutant	Sauvage	NA	Sauvage	Sauvage
ECA188	Sauvage	Sauvage	Mixte	Sauvage	Sauvage	Sauvage
ECA191	NA	NA	NA	Sauvage	NA	Sauvage
ECA192	Mixte	Mutant	Mutant	Sauvage	NA	Sauvage
ECA194	Sauvage	Sauvage	Mutant	Sauvage	Sauvage	Sauvage
ECA195	Sauvage	Sauvage	Mixte	Sauvage	Sauvage	Sauvage
ECA197	Mutant	Sauvage	Mutant	Sauvage	Sauvage	Sauvage
ECA198	Sauvage	Sauvage	Sauvage	Sauvage	Sauvage	Sauvage
ECA206	Sauvage	Sauvage	Mutant	Sauvage	Sauvage	Sauvage
ECA208	Mutant	Sauvage	Sauvage	Sauvage	Sauvage	Sauvage
ECA209	NA	NA	NA	NA	Sauvage	NA
ECA210	Mixte	Sauvage	Mutant	Sauvage	Sauvage	Sauvage
ECA214	Sauvage	Sauvage	Mixte	Sauvage	Sauvage	Sauvage
ECA216	Sauvage	Sauvage	Mutant	Sauvage	NA	Sauvage
ECA217	Sauvage	Mixte	Mutant	Sauvage	Sauvage	Sauvage
ECA218	Sauvage	Mixte	Mutant	Sauvage	Sauvage	NA
ECA219	Mixte	Sauvage	Sauvage	Sauvage	Sauvage	Sauvage
ECA220	Sauvage	Sauvage	Sauvage	Sauvage	Sauvage	Sauvage
ECA225	NA	Sauvage	Mutant	Sauvage	NA	Sauvage
ECA230	Sauvage	Sauvage	Sauvage	Sauvage	Sauvage	Sauvage
ECA231	Mixte	Mutant	Mutant	Sauvage	Sauvage	Sauvage
ECA232	Sauvage	Sauvage	Mixte	Sauvage	Sauvage	Sauvage
ECA235	Sauvage	Sauvage	Mutant	Sauvage	Sauvage	Sauvage
ECA236	NA	Mutant	Mutant	Sauvage	Sauvage	Sauvage
ECA237	Sauvage	Sauvage	Mutant	Sauvage	NA	Sauvage
ECA238	Sauvage	Sauvage	Mutant	Sauvage	Sauvage	Sauvage
ECA239	Sauvage	Mutant	Sauvage	Sauvage	Sauvage	Sauvage
ECA240	Sauvage	Sauvage	Mutant	Sauvage	Sauvage	Sauvage
ECA243	Sauvage	Sauvage	Mutant	Sauvage	Sauvage	Sauvage
ECA244	Sauvage	Sauvage	Mutant	Sauvage	Sauvage	Sauvage
ECA245	Mutant	Sauvage	Sauvage	Sauvage	Sauvage	Sauvage
ECA247	Sauvage	Sauvage	Sauvage	Sauvage	Sauvage	Sauvage
ECA248	Sauvage	Sauvage	Mutant	NA	Sauvage	NA
ECA253	Mutant	Sauvage	Sauvage	Sauvage	Sauvage	Sauvage
ECA254	Sauvage	Sauvage	Mixte	Sauvage	Sauvage	Mixte
ECA255	Mutant	Mixte	Mutant	Sauvage	Sauvage	Sauvage
ECA258	Sauvage	Sauvage	Sauvage	Sauvage	Sauvage	Sauvage
ECA259	Mixte	Sauvage	Sauvage	Sauvage	Sauvage	Sauvage
ECA261	Mutant	Sauvage	Sauvage	Sauvage	Sauvage	Sauvage
ECA264	NA	NA	NA	NA	NA	NA
ECA267	Mutant	Sauvage	Mutant	Sauvage	Sauvage	Sauvage
ECA289	Sauvage	Sauvage	Mutant	Sauvage	Sauvage	Sauvage
ECA291	Sauvage	Sauvage	Mutant	Sauvage	Sauvage	Sauvage
ECA295	Mixte	Sauvage	Mixte	Sauvage	Sauvage	Sauvage
ECA298	Mixte	Mutant	Mutant	Sauvage	Sauvage	Sauvage
ECA325	Mutant	Mutant	Mutant	Sauvage	Sauvage	Sauvage
ECA327	NA	Sauvage	Mutant	NA	Sauvage	NA
ECA328	Sauvage	Mixte	Mutant	Sauvage	Sauvage	Sauvage
ECA334	Sauvage	Sauvage	Sauvage	Sauvage	Sauvage	Sauvage
ECA338	Sauvage	Sauvage	Mixte	Sauvage	Sauvage	Sauvage
ECA340	Sauvage	Sauvage	Mutant	Sauvage	NA	Sauvage
ECA344	Mutant	Sauvage	Mutant	Sauvage	Sauvage	Sauvage
ECA347	Sauvage	Sauvage	Sauvage	Sauvage	Sauvage	Sauvage
ECA348	Sauvage	Sauvage	Mutant	Sauvage	Sauvage	Sauvage
ECA349	Sauvage	Mutant	Mutant	Sauvage	Sauvage	Sauvage
ECA350	NA	NA	NA	NA	NA	NA
ECA351	Mutant	Mixte	Sauvage	Sauvage	Sauvage	Sauvage
EED002	Sauvage	Sauvage	Sauvage	Sauvage	Sauvage	Sauvage
EED003	Mutant	Sauvage	Mutant	Sauvage	Sauvage	Sauvage
EED006	Sauvage	Sauvage	Sauvage	Sauvage	Sauvage	Sauvage
EED007	Mixte	Mixte	Sauvage	Sauvage	Sauvage	Sauvage
EED008	Sauvage	Sauvage	Sauvage	Sauvage	Sauvage	Sauvage
EED009	Sauvage	Sauvage	Sauvage	Sauvage	Sauvage	Sauvage
EED010	Mixte	Sauvage	Sauvage	Sauvage	Sauvage	Sauvage
EED011	Mutant	Mutant	Mutant	Sauvage	Sauvage	Sauvage
EED012	Sauvage	Sauvage	Sauvage	Sauvage	Sauvage	Sauvage
EED013	Sauvage	Sauvage	Mutant	Sauvage	Sauvage	Sauvage
EED016	Sauvage	Sauvage	Sauvage	Sauvage	Sauvage	Sauvage
EED018	Sauvage	Sauvage	Sauvage	Sauvage	Sauvage	Sauvage
EED022	Sauvage	Sauvage	Sauvage	Sauvage	Sauvage	Sauvage
EED023	Sauvage	Sauvage	Sauvage	Sauvage	Sauvage	Sauvage
EED033	Sauvage	Sauvage	Sauvage	NA	NA	NA
EED034	Sauvage	Sauvage	Sauvage	Sauvage	Sauvage	Sauvage
EED043	Mutant	Sauvage	Mixte	Sauvage	Sauvage	Sauvage
EED046	NA	NA	NA	NA	NA	NA
EED053	Mutant	Mutant	Sauvage	Sauvage	Sauvage	Sauvage
EED058	Mutant	Sauvage	Sauvage	Sauvage	Sauvage	Sauvage
EED063	Mutant	NA	NA	NA	NA	NA
EED072	Sauvage	Mutant	Mutant	Sauvage	Sauvage	Sauvage
EED074	Sauvage	Sauvage	Sauvage	Sauvage	Sauvage	Sauvage
EED079	Sauvage	Sauvage	Sauvage	Sauvage	Sauvage	Sauvage
EED089	Sauvage	Sauvage	Mutant	Sauvage	Sauvage	Sauvage
EED102	Mixte	Sauvage	Mixte	Sauvage	Sauvage	Sauvage
EED103	Sauvage	Sauvage	Sauvage	Sauvage	Sauvage	Sauvage
EED105	NA	NA	NA	NA	NA	NA
EED106	Sauvage	NA	NA	Sauvage	Sauvage	Sauvage
EED107	Mutant	Sauvage	Mutant	Sauvage	Sauvage	Sauvage
EED108	NA	NA	NA	Sauvage	Sauvage	Sauvage
EED109	Sauvage	Sauvage	Mutant	Sauvage	Sauvage	Sauvage
EED110	Sauvage	Sauvage	Mutant	Sauvage	Sauvage	Sauvage
EED111	Sauvage	Sauvage	Sauvage	Sauvage	Sauvage	Sauvage
EED112	Mutant	Sauvage	Mutant	Sauvage	Sauvage	Sauvage
EED113	Sauvage	Sauvage	Mutant	Sauvage	Sauvage	Sauvage
EED114	Mutant	Sauvage	Mutant	Sauvage	Sauvage	Sauvage
EED115	Sauvage	Sauvage	Mutant	Sauvage	Sauvage	Sauvage
EED117	Sauvage	Sauvage	Mutant	Sauvage	Sauvage	Sauvage
EED119	Mutant	Mixte	Sauvage	Sauvage	Sauvage	NA
EED120	NA	NA	NA	NA	NA	NA
EED121	Sauvage	Sauvage	Sauvage	Sauvage	Sauvage	Sauvage
EED122	Mutant	Sauvage	Sauvage	Sauvage	Sauvage	Sauvage
EED123	Sauvage	Sauvage	Mutant	Sauvage	Sauvage	Sauvage
EED124	Mutant	NA	NA	NA	NA	NA
EED125	Sauvage	Sauvage	Sauvage	Sauvage	Sauvage	Sauvage
EED127	Sauvage	Sauvage	Mutant	Sauvage	Sauvage	Sauvage
EED128	Mutant	Sauvage	Mutant	Sauvage	Sauvage	Sauvage
EED129	Sauvage	Sauvage	Mutant	Sauvage	Sauvage	Sauvage
EED132	NA	Sauvage	Sauvage	Sauvage	Sauvage	Sauvage
EED133	Sauvage	NA	NA	NA	NA	NA
EED135	Sauvage	Sauvage	Mutant	Sauvage	Sauvage	Sauvage
EED136	Sauvage	Sauvage	Sauvage	Sauvage	Sauvage	Sauvage
EED137	NA	Sauvage	Mutant	Sauvage	Sauvage	Sauvage
EED139	Sauvage	Sauvage	Sauvage	Sauvage	Sauvage	Sauvage
EED141	Sauvage	Sauvage	Sauvage	Sauvage	Sauvage	Sauvage
EED145	Mutant	Sauvage	Sauvage	Sauvage	Sauvage	Sauvage
EED146	Sauvage	Sauvage	Sauvage	Sauvage	Sauvage	Sauvage
EED149	Sauvage	Sauvage	Sauvage	Sauvage	Sauvage	Sauvage
EED150	NA	NA	NA	NA	NA	NA
EED154	Sauvage	Sauvage	Mutant	Sauvage	Sauvage	Sauvage
EED155	Mixte	Sauvage	Sauvage	Sauvage	Sauvage	Sauvage
EED156	Mutant	Sauvage	Sauvage	Sauvage	Sauvage	Sauvage
EED157	Sauvage	Sauvage	Mutant	Sauvage	Sauvage	Sauvage
EED158	Sauvage	Sauvage	Mutant	Sauvage	Sauvage	Sauvage
EED160	Sauvage	Sauvage	Mutant	Sauvage	Sauvage	Sauvage
EED161	Mixte	Sauvage	Sauvage	Sauvage	Sauvage	Sauvage
EED162	Sauvage	Sauvage	Mutant	Sauvage	Sauvage	Sauvage
EED163	Mutant	Sauvage	Mutant	Sauvage	Sauvage	Sauvage
EED165	NA	NA	NA	Sauvage	Sauvage	Sauvage
EED166	Mutant	NA	NA	Sauvage	Sauvage	Sauvage
EED167	Mutant	Sauvage	Mutant	Sauvage	Sauvage	Sauvage
EED169	Mixte	Sauvage	Sauvage	Sauvage	Sauvage	Sauvage
EED173	Mixte	Sauvage	Sauvage	Sauvage	Sauvage	Sauvage
EED175	Mutant	Mutant	Mutant	Sauvage	Sauvage	Sauvage
EED176	Sauvage	Sauvage	Mutant	Sauvage	Sauvage	Sauvage
EED177	Sauvage	Sauvage	Mutant	Sauvage	Sauvage	Sauvage
EED178	Sauvage	Sauvage	Mutant	Sauvage	Sauvage	Sauvage
EED179	Sauvage	Sauvage	Mutant	Sauvage	Sauvage	Sauvage
EED180	NA	Mutant	Sauvage	Sauvage	Sauvage	Mutant
EED181	Mixte	Mutant	Mutant	Sauvage	Sauvage	Sauvage
EED182	Mutant	Sauvage	Mixte	Sauvage	Sauvage	NA
EED183	Mixte	Sauvage	Mutant	Sauvage	Sauvage	Sauvage
EED184	Mixte	Sauvage	Mixte	Sauvage	Sauvage	Sauvage
EED185	Sauvage	Sauvage	Mutant	Sauvage	Sauvage	Sauvage
EED187	Mixte	Sauvage	Sauvage	Sauvage	Sauvage	Sauvage
EED188	Sauvage	Sauvage	Mixte	Sauvage	Sauvage	Sauvage
EED191	Sauvage	Sauvage	Sauvage	Sauvage	Sauvage	NA
EED193	Mixte	Sauvage	Sauvage	Sauvage	Sauvage	Sauvage
EED194	NA	NA	NA	Sauvage	Sauvage	Sauvage
EED197	Mutant	Mixte	Mutant	Sauvage	Sauvage	Sauvage
EED198	NA	NA	NA	Sauvage	Sauvage	NA
EED199	Sauvage	Sauvage	Sauvage	Sauvage	Sauvage	Sauvage
EED200	Sauvage	NA	NA	Sauvage	Sauvage	Sauvage
EED201	Mixte	Sauvage	Sauvage	Sauvage	Sauvage	Sauvage
EED202	Mixte	Sauvage	Mutant	Sauvage	Sauvage	Sauvage
EED203	Mixte	Sauvage	Mutant	Sauvage	Sauvage	Sauvage
EED204	Mutant	Sauvage	Mutant	Sauvage	Sauvage	Sauvage
EED205	Sauvage	Sauvage	Sauvage	Sauvage	Sauvage	Sauvage
EED206	Mixte	Sauvage	Sauvage	Sauvage	Sauvage	Sauvage
EED207	Sauvage	Sauvage	Mutant	Sauvage	Sauvage	Sauvage
EED208	Mutant	Sauvage	Mutant	Sauvage	Sauvage	Sauvage
EED209	Sauvage	Sauvage	Mutant	Sauvage	Sauvage	Sauvage
EED210	Sauvage	Sauvage	Mixte	Sauvage	Sauvage	Sauvage
EED213	Sauvage	Sauvage	Mutant	NA	NA	NA
EED214	Sauvage	Sauvage	Mutant	Sauvage	Sauvage	Sauvage
EED215	Mutant	Sauvage	Mutant	Sauvage	Sauvage	Sauvage
EED218	Sauvage	Sauvage	Mutant	Sauvage	Sauvage	Sauvage
EED220	NA	NA	NA	NA	NA	NA
EED221	Sauvage	Sauvage	Sauvage	Sauvage	Sauvage	Sauvage
EED223	Mutant	Mutant	Mutant	Sauvage	Sauvage	Sauvage
EED228	Sauvage	Sauvage	Mutant	Sauvage	Sauvage	Sauvage
EED229	Sauvage	Sauvage	Sauvage	Sauvage	Sauvage	Sauvage
EED230	Mixte	Sauvage	Sauvage	Sauvage	Sauvage	Sauvage
EED231	Sauvage	Sauvage	Sauvage	Sauvage	Sauvage	Sauvage
EED234	Mixte	Sauvage	Mutant	Sauvage	Sauvage	Sauvage
EED235	NA	NA	NA	Sauvage	Sauvage	Sauvage
EED238	Sauvage	Sauvage	Mutant	Sauvage	Sauvage	Sauvage
EED240	NA	Sauvage	Mutant	Sauvage	Sauvage	Sauvage
EED243	Mixte	Sauvage	Sauvage	Sauvage	Sauvage	Sauvage
EED244	Sauvage	NA	NA	NA	NA	NA
EED246	Sauvage	Sauvage	Mutant	Sauvage	Sauvage	Sauvage
EED248	Sauvage	Sauvage	Mutant	Sauvage	Sauvage	Sauvage
EED249	NA	Sauvage	Mutant	Sauvage	Sauvage	Sauvage
EED251	Sauvage	Sauvage	Mutant	Sauvage	Sauvage	Sauvage
EED253	Mutant	Sauvage	Sauvage	NA	NA	NA
EED256	NA	Sauvage	Mutant	NA	NA	NA
EED258	NA	NA	NA	NA	NA	NA
EED259	Sauvage	Sauvage	Sauvage	Sauvage	Sauvage	Sauvage
EED262	NA	Sauvage	Sauvage	NA	NA	NA
EED264	Sauvage	Sauvage	Sauvage	Sauvage	Sauvage	Sauvage
EED266	Sauvage	Sauvage	Mutant	Sauvage	Sauvage	Sauvage
EED268	Sauvage	Sauvage	Mutant	Sauvage	Sauvage	Sauvage
EED281	Sauvage	Sauvage	Sauvage	Sauvage	Sauvage	Sauvage
EED287	Sauvage	Sauvage	Mutant	Sauvage	Sauvage	Sauvage
EED294	Sauvage	Sauvage	Mutant	Sauvage	Sauvage	Sauvage
EED309	Mutant	Mutant	Mutant	Sauvage	Sauvage	Sauvage
EED311	Sauvage	Sauvage	Sauvage	Sauvage	Sauvage	Sauvage
EED312	NA	NA	NA	Sauvage	Sauvage	Sauvage
EED313	Mutant	Sauvage	Mutant	Sauvage	Sauvage	Sauvage
EED315	NA	NA	NA	NA	NA	NA
EED317	Sauvage	Sauvage	Mutant	Sauvage	Sauvage	Sauvage
EED318	Sauvage	Sauvage	Sauvage	Sauvage	Sauvage	Sauvage
EED319	Sauvage	Sauvage	Sauvage	Sauvage	Sauvage	Sauvage
EED321	Sauvage	Sauvage	Mutant	Sauvage	Sauvage	Sauvage
EED322	Sauvage	Sauvage	Sauvage	Sauvage	Sauvage	Sauvage
EED323	Sauvage	Sauvage	Sauvage	Sauvage	Sauvage	Sauvage
EED324	Mutant	Sauvage	Mutant	Sauvage	Sauvage	Sauvage
EED325	Sauvage	Mutant	Mutant	Sauvage	Sauvage	Sauvage
EED326	Sauvage	Sauvage	Sauvage	Sauvage	Sauvage	Sauvage
EED327	Sauvage	Sauvage	Mutant	Sauvage	Sauvage	Sauvage

## Sheet: Dictionary
Sex	M	Masculin
	F	Feminin
Drug	AL	Artemether-Lumefantrine
	ASAQ	Artesunate-Amodiaquine
Outcome	RCPA	Adequat Clinical and parasitological response
	R	Recrudescence
	NI	New infection
	NA	Treatment outcome not available
Genotyping results	Sauvage	Wild
	Mutant	Mutant
	Mixte	Mixt
	NA	Indeterminate
